# Supplementary material for: Successive accumulation of biotic assemblages at a fine spatial scale along glacier-fed waters
Source: iScience. 2024 Mar 26;27(4):109476. doi: 10.1016/j.isci.2024.109476 (PMC11015461; doi:10.1016/j.isci.2024.109476)
Supplement: Data S1. Summary of the detected operational taxonomic units (OTUs) [file mmc2.xlsx]

## Sheet: Taxonomic information
Taxonomic information and the read abundance data of identified OTUs at each site.
									Relative read abundance (RRA)																	Total sample reads
OTU	Phylum	Class	Order	Family	Genus	Species/taxon	Chinese name	Sequence	PL01	PL02	PL03	PL04	PL05	RW01	RW02	RW03	RW04	RW05	RW06	RW07	RW08	RW09	RW10	RW11		PL01	PL02	PL03	PL04	PL05	RW01	RW02	RW03	RW04	RW05	RW06	RW07	RW08	RW09	RW10	RW11
CYA_001	Cyanobacteria	Cyanobacteriia	Synechococcales	Cyanobiaceae	Cyanobium_PCC-6307			cgcaagcctgacggagcaacgccgcgtgagggatgaaggcctctgggctgtaaacctcttttatcaaggaagaagatctgacggtacttgatgaataagccacggctaattccgtgccagcagccgcggtaatacgggagtggcaagcgttatccggaattattgggcgtaaagcgtccgcaggcggttttacaagtctgtcgttaaaacgtggagctcaactccatttcggcgatggaaactgtaagactagagtgtggtaggggcagagggaattcccggtgtagcggtgaaatgcgtagatatcgggaagaacaccagtggcgaaggcgctctgctgggccataactgacgctcatggacgaaagccaggggagcgaaa	0	0	0	0.00114835	0	0.737267	0.672565	0.909359	0.954998	0.520733	0.774292	0.498658	0.887771	0.967497	0.811083	0.955458		0	0	0	11	0	5583	654	31468	139483	22625	53205	15104	49846	79442	57696	124784
CYA_002	Cyanobacteria	Cyanobacteriia	Pseudanabaenales	Pseudanabaenaceae	Pseudanabaena_PCC-7429			cgaaagcctgacggagcaataccgcgtgagggacgaaggtctgtggattgtaaacctcttttgttagggaagataatgacggtacctaacgaataagcatcggctaactccgtgccagcagccgcggtaagacggaggatgcaagcgttatccggaattattgggcgtaaagcgtacgtaggctgtttcataagtctgttgtcaaagcgcgaggctcaaccttgtaaaggcaatggaaactgcgagactagagagagataggggcaggaggaattccaggtgtagcggtgaaatgcgtagatatctggaagaacaccagtggcgaaagcgtcctgctggatctcaactgacgctgaagtacgaaagctaggggagcgaat	0.0119441	0.285415	0.00106558	0.0397133	0	0.0593361	0.0150602	0.0153129	0.00137335	0.210241	0.0405798	0.0212502	0.0157114	0.0037734	0.154049	0.00642522		130	1650	11	2042	0	460	20	559	196	9310	2755	684	863	355	11130	727
CYA_003	Cyanobacteria	Cyanobacteriia						cgaaagcctgacggagcaataccgcgtgagggaggaaggctcttgggtcgtaaacctcttttcttagggaagaacaaaatgacggtacctaaggaataagcatcggctaactctgtgccagcagccgcggtaatacagaggatgcaagcgttatccggaatgattgggcgtaaagcgtccgtaggtggtttgtcaagtctgtggttaaagcgcgaagctcaacttcgtaagggccatggaaactgacagactagagtcaaggaggggtagagggaattcccagtgtagcggtgaaatgcgtagagattgggaagaacaccggtggcgaaagcgctctactggacttgaactgacactgagggacgaaagctaggggagcgaaa	0.00978474	0.0320631	0.453759	0.338515	0.271957	0.0248734	0.115121	0.0117477	0.000595383	0.0167958	0.00634728	0.0483553	0.010685	0.00725915	0.00300783	0.00566445		30	203	10039	9047	941	189	107	411	116	744	393	1493	549	620	213	714
CYA_004	Cyanobacteria	Cyanobacteriia	Leptolyngbyales	Leptolyngbyaceae				cgaaagcctgacggagcaataccgcgtgagggacgaaggcttttgggtcgtaaacctcttttccctgagaagaagatctgacggtatcaggggaatcagcatcggctaacttcgtgccagcagccgcggtaatacgagggatgcaagcgttatccggaattattgggcgtaaagcgtccgcaggtggctctgtaagtctgtcgttaaagaatggggcttaaccccatacaggcgatggaaactacaaggctagagtttggtaggggtcacgggaattcctagtgtagcggtgaaatgcgtagatattaggaagaacaccagcggcgaaagcgcgtgactgggccagtactgacactcatggacgaaagctaggggagcgaaa	0	0.144577	0.00445607	0.00762084	0.0253746	0.0589097	0.0120482	0.021497	0.00012457	0.0706175	0.159254	0.0641759	0.0466746	0.00553786	0.0203807	0.0119422		0	944	46	73	71	469	16	825	24	3041	11834	1969	2541	462	1444	1420
CYA_005	Cyanobacteria	Cyanobacteriia						cgcaagcctgacggagcaataccgcgtgagggaggaaggctcttgggtcgtaaacctcttttctcagggaagaacacaatgacggtacctgaggaatcagcatcggctaactccgtgccagcagccgcggtaatacggaggatgcaagcgttatccggaatgattgggcgtaaagcgtccgtaggtggttatgtaagtctgtggttaaagcgcgaagctcaacttcgtaagggccatggaaactacaagacttgagtaaagtaggggtagagggaattcccagtgtagcggtgaaatgcgtagagattgggaagaacaccggtggcgaaagcgctctactggacttaaactgacactgagggacgaaagctaggggagcgaaa	0.24347	0.0449371	0.185455	0.224591	0.178544	0.0137339	0.0757494	0.00908155	0.000186855	0.0596171	0.00647204	0.0254765	0.0074157	0.00372333	0.00246391	0.00436683		1481	287	5132	8105	445	103	84	323	36	2575	358	804	391	335	179	515
CYA_006	Cyanobacteria	Cyanobacteriia	Leptolyngbyales	Leptolyngbyaceae				cgaaagcctgacggagcaataccgcgtgagggacgacggcttttgggttgtaaacctcttttccctgggaagaagatctgacggtaccaggggaatcagcatcggctaacttcgtgccagcagccgcggtaatacgagggatgcaagcgttatccggaattattgggcgtaaagcgtccgcaggtggctttgtaagtctgtcgttaaagcgtggagcttaactccatatcggcgatggaaactacaagactagagtttggtaggggtcacgggaattcctagtgtagcggtgaaatgcgtagatattaggaagaacaccagcggcgaaagcgcgtgactgggccaatactgacactcatggacgaaagctaggggagcgaaa	0.359283	0.0328229	0.106066	0.0790016	0.330559	0.0358271	0.0173193	0.00660655	0	0.0283911	0.00279179	0.176527	0.0112244	0.00176649	0.000682545	0.00285416		2150	239	1194	1688	1150	274	23	259	0	1217	170	5515	672	182	39	357
CYA_007	Cyanobacteria	Cyanobacteriia	Cyanobacteriales	Cyanobacteriaceae	Geitlerinema_LD9			cgaaagcctgacggagcaataccgcgtgagggaagaaggctcttgggttgtaaacctcttttctcagggaataaaaaaatgaaggtacctgaggaataagcatcggctaactccgtgccagcagccgcggtaatacggaggatgcaagcgttatccggaatgattgggcgtaaagcgtccgcaggtggtacaacaagtctagtgtcaaagaccggggctcaaccccggaaaggcggtggaaactgttgaactagagggtcgtaggggtagagggaattcccagtgtagcggtgaaatgcgtagagattgggaagaacatcggtggcgaaggcgctctactggacggcaactgacactcagggacgaaagctaggggagcgaat	0	0.00153986	0	0	0	0	0	0	0	0.000392787	0	0	0.000580562	0.000103372	0	0		0	17	0	0	0	0	0	0	0	11	0	0	35	10	0	0
CYA_008	Cyanobacteria	Cyanobacteriia	Synechococcales	Cyanobiaceae	Cyanobium_PCC-6307			cgcaagcctgacggagcaacgccgcgtgagggacgaaggcctctgggctgtaaacctcttttctcaaggaagaagacatgacggtacttgaggaataagccacggctaattccgtgccagcagccgcggtaatacgggagtggcaagcgttatccggaattattgggcgtaaagcgtccgcaggcggccttgaaagtctgttgttaaagcgtggagctcaactccatttaagcaatggaaactacaaggctagagtgtggtaggggcagagggaattcccggtgtagcggtgaaatgcgtagatatcgggaagaacaccagtggcgaaggcgctctgctgggccataactgacgctcatggacgaaagccaggggagcgaaa	0	0	0	0	0	0.00515864	0	0	0.0180602	0.0160411	0.000343389	0.00668245	0.000873116	0.000138885	0.000106633	0.000609128		0	0	0	0	0	45	0	0	2724	666	25	217	53	17	11	64
CYA_009	Cyanobacteria	Cyanobacteriia	Leptolyngbyales	Leptolyngbyaceae	Chamaesiphon_PCC-7430			cgcaagcctgacggagcaataccgcgtgagggaggaaggctcttgggtcgtaaacctcttttctcagggaagaacacaatgacggtacctgaggaataagcatcggctaactctgtgccagcagccgcggtaatacagaggatgcaagcgttatccggaatgattgggcgtaaagcgtccgtaggtggttttgtaagtctgtggttaaagcgtggagcttaactccataacggccatggaaactacataacttgagtcaagtaggggtagagggaattcccagtgtagcggtgaaatgcgtagagattgggaagaacaccggtggcgaaagcgctctactggacttgtactgacactgagggacgaaagctaggggagcgaaa	0.0114681	0	0.132972	0.0250005	0	0.0178025	0.06804	0.0048685	0.000631727	0.00797637	0.00249118	0.0423491	0.00337908	0.00292968	0.00169036	0.0033674		110	0	741	923	0	129	64	125	95	356	154	1318	177	230	119	382
CYA_010	Cyanobacteria	Cyanobacteriia	Phormidesmiales	Nodosilineaceae	Nodosilinea_PCC-7104			cgaaagcctgacggagcaacgccgcgtgagggaggaaggccttagggttgtaaacctcttttctctgggaagaagaactgacggtaccagaggaataagcctcggctaactccgtgccagcagccgcggtaagacggaggaggcaagcgttatccggaattattgggcgtaaagcgtccgtaggcggctttttaagtctgttgtcaaagcccacagctcaactgtggatcggcaatggaaactggggagcttgagtgtggtaggggtagagggaattcccggtgtagcggtgaaatgcgtagatatcgggaagaacaccagtggcgaaggcgctctactgggccacaactgacgctgatggacgaaagctaggggagcgaaa	0	0.0233935	0	0	0	0.00698136	0	0	0.00054277	0.00209201	0.000576357	0	0.00014487	0	0	0.000211317		0	137	0	0	0	51	0	0	77	88	84	0	12	0	0	17
CYA_011	Cyanobacteria	Cyanobacteriia	Pseudanabaenales	Pseudanabaenaceae	Pseudanabaena_PCC-7429			cgaaagcctgacggagcaataccgcgtgagggacgaaggcctgtgggttgtaaacctcttttgttagggaagataatgacggtacctaacgaataagcatcggctaactccgtgccagcagccgcggtaagacggaggatgcaagcgttatccggaattattgggcgtaaagcgtacgtaggctgctaattaagtctgttgtcaaagcccgaggctcaaccttggatcggcaatggaaactgaatagctagagagagataggggcaggaggaattccaggtgtagcggtgaaatgcgtagatatctggaagaacaccagtggcgaaagcgtcctgctggatctcaactgacgctgaagtacgaaagctaggggagcgaat	0.0569764	0.0575428	0.0130678	0.0167265	0.0161932	0	0	0	0	0.00267414	0.000292299	0.0018739	0	9.80368e-05	0.000334433	0.000565534		445	358	213	706	30	0	0	0	0	115	13	62	0	12	31	69
CYA_012	Cyanobacteria	Cyanobacteriia	Leptolyngbyales	Leptolyngbyaceae				cgcaagcctgacggagcaataccgcgtgcgggaggaagctttttggagtgtaaaccgcttttctcagggaagatgatgacggtacctgaggaatcagcatcggctaacttcgtgccagcagccgcggtaatacgagggatgcaagcgttatccggaattattgggcgtaaagcgttcgtaggtggctaagttagtctgtcgttaaagcgtggagcttaactccatatcggcgatggaaactgcttggctagagtatggtaggggtaagaggaattcccagtgtagcggtgaaatgcgtagatattgggaagaacaccagcggcgaaagcgtcttactgggccattactgacactgagggacgaaagctaggggagcgaaa	0	0	0	0	0.00791053	0.000863334	0.00903614	0.000541378	0.00260436	0.000250786	0	0.0067741	0.00023517	0.000742778	0.000184183	0.000522436		0	0	0	0	29	10	12	27	389	13	0	221	12	75	19	68
CYA_013	Cyanobacteria	Cyanobacteriia	Cyanobacteriales	Phormidiaceae	Tychonema_CCAP_1459-11B			cgaaagcctgacggagcaagaccgcgtgggggaagaaggctcttgggttgtaaaccccttttctctgggaagaaagttgtgaaagcaacctgacggtaccagaggaatcagcatcggctaactccgtgccagcagccgcggtaagacggaggatgcaagcgttatccggaatgattgggcgtaaagcgtccgcaggtggcagttcaagtctgctgtcaaagaccggggcttaacttcggaaaggcagtggaaactgaacagctagagtatggtaggggcagagggaattcctggtgtagcggtgaaatgcgtagagatcaggaagaacatcggtggcgaaggcgctctgctggaccataactgacactcagggacgaaagctaggggagcgaat	0.0124533	0	0.0258085	0.00370684	0.00838432	0	0	0.000382096	0	0.000606428	0.000144089	0.0092414	0.000505312	0	0	8.88798e-05		98	0	441	136	37	0	0	21	0	31	21	282	35	0	0	13
CYA_014	Cyanobacteria	Sericytochromatia						cgcaagcctgacggagcgacgccgcgtatgggatgaagtatttcggtatgtaaaccattgtcagtggggacgaaacaaatgacggtacccacagaggaagcatcggctaactacgtgccagcagccgcggtaatacgtaggatgcaagcgttgttcggaattactgggcgtaaagagtacgtaggcggtatggtaagtctgatattaaagactgaggcttaacctcaggactgtatcggaaactgccaaactagaggacaatagaggaagtcggaattctcagtgtagcggtgaaatgcgtagatattgggaagaacaccagtggcgaaagcggacttctgggttgttactgacgctgaggtacgaaagcgtggggagcaaac	0.00496141	0.00473206	0	0.00671304	0	0	0	0.0012721	0	0.00246957	6.86139e-05	0.00172162	0.000661769	0.000269434	0	0.000194981		54	36	0	319	0	0	0	60	0	110	10	56	35	29	0	30
CYA_015	Cyanobacteria	Cyanobacteriia	Cyanobacteriales	Chroococcidiopsaceae	Aliterella			cgaaagcctgacggagcaataccgcgtgagggaagaaggctcttgggttgtaaacctcttttcttagggaagaaaaaaatgacggtacctaaggaataagcatcggctaactccgtgccagcagccgcggtaatacggaggatgcaagcgttatccggaatgattgggcgtaaagcgtccgcaggtggtttatcaagtttgcggttaaaggttctggctcaaccagagacaggccgtgaaaactgatagactagagtatggtaggggcagagggaattcccagtgtagcggtgaaatgcgtagagattgggaagaacaccggtggcgaaagcgctctgctaggccaaaactgacactgagggacgaaagctaggggagcgaat	0	0.0176131	0.0432743	0.0931403	0.0355539	0.000949668	0	0.000528194	0	0.00209581	8.23367e-05	0.00228439	0.000607684	0.000405485	0	8.20429e-05		0	90	526	1771	82	11	0	26	0	85	12	71	36	43	0	12
CYA_016	Cyanobacteria	Cyanobacteriia	Cyanobacteriales	Nostocaceae	Nostoc_PCC-73102			cgaaagcctgacggagcaataccgcgtgagggaggaaggctcttgggtcgtaaacctcttttctcagggaagaacacaatgacggtacctgaggaataagcatcggctaactccgtgccagcagccgcggtaatacggaggatgcaagcgttatccggaatgattgggcgtaaagcgtccgcaggtggcgatgtaagtctgctgttaaagagtctagctcaactagataagagcagtggaaactacatagctagagtacgttcggggcagagggaattcctggtgtagcggtgaaatgcgtagagatcaggaagaacaccagtggcgaaggcgctctgctaggccgtaactgacactgagggacgaaagctaggggagcgaat	0.0540203	0.00471014	0	0.00209068	0	0	0	0.000291121	0	0	0	0.000335153	0	0.000165395	0	0		317	52	0	85	0	0	0	16	0	0	0	14	0	16	0	0
CYA_017	Cyanobacteria	Cyanobacteriia	Leptolyngbyales	Leptolyngbyaceae	Chamaesiphon_PCC-7430			cgcaagcctgacggagcaataccgcgtgagggaggaaggctcttgggtcgtaaacctcttttctcagggaagaacacaatgacggtacctgaggaataagcatcggctaactccgtgccagcagccgcggtaatacggaggatgcaagcgttatccggaatgattgggcgtaaagcgtccgtaggtggtttgtcaagtctgtggttaaagcgtgtagctcaactacataacggccatggaaactgacagactagagttaagtaggggtagagggaattcccagtgtagcggtgaaatgcgtagagattgggaagaacaccggtggcgaaagcgctctactggacttatactgacactgagggacgaaagctaggggagcgaaa	0	0	0	0.00635014	0	0	0	0.00121961	0	0.00204304	0.000530547	0.00484817	0.00122541	0.000471843	0.000224773	0.000665601		0	0	0	455	0	0	0	64	0	75	50	155	78	49	21	82
CYA_018	Cyanobacteria	Cyanobacteriia	Leptolyngbyales	Leptolyngbyaceae	Calothrix_KVSF5			cgaaagcctgacggagcaataccgcgtgagggaggaaggttcttggatcgtaaacctcttttctctgggaagataatgacggtaccagaggaataagcatcggctaactccgtgccagcagccgcggtaatacggaggatgcaagcgttatccggaatgattgggcgtaaagagtccgtaggtggttgtgaaagtctgtggttaaagcgcgaagctcaacttcgtaagggccatggaaactatgcgactagagtgagataggggtagagggaattcttggtgtagcggtgaaatgcgtagatatcaagaagaacaccggtggcgaaagcgctctactggatcttaactgacactgagggacgaaagctaggggagcgaaa	0	0	0	0	0	0.00120867	0	0	0	0.0050808	0.000267594	0.00996496	0.00137198	0.000770789	0.000581672	0.000256772		0	0	0	0	0	14	0	0	0	230	39	337	71	84	31	42
CYA_019	Cyanobacteria	Cyanobacteriia	Cyanobacteriales	Phormidiaceae	Tychonema_CCAP_1459-11B			cgaaagcctgacggagcaagaccgcgtgggggaagaaggctcttgggttgtaaactccttttctctgggaagaacaaaatgacggtaccagaggaatcagcatcggctaactccgtgccagcagccgcggtaagacggaggatgcaagcgttatccggaatgattgggcgtaaagcgtccgcaggtggcagttcaagtctgctgtcaaagaccggggctcaacctcggaaaggcagtggaaactgaacagctagagtatggtaggggcaaagggaattcctggtgtagcggtgaaatgcgtagagatcaggaagaacatcggtggcgaaggcgctttgctggaccataactgacactcagggacgaaagctaggggagcgaat	0	0.0117405	0	0	0.0193349	0	0	0.00309215	0	0.000571327	0	0.00554585	0.00175687	0	0	0		0	64	0	0	25	0	0	157	0	16	0	172	83	0	0	0
CYA_020	Cyanobacteria	Cyanobacteriia	Synechococcales	Cyanobiaceae	Cyanobium_PCC-6307			cgaaagcctgacggagcaacgccgcgtgagggatgaaggcctctgggctgtaaacctcttttctcaaggaagaagacatgacggtacttgaggaataagccacggctaattccgtgccagcagccgcggtaatacgggagtggcaagcgttatccggaattattgggcgtaaagcgtccgcaggcggctcagaaagtctgttgttaaaaagtggagcttaactccatcccggcaatggaaactactgggcttgagtgtggtaggggcagagggaattcccggtgtagcggtgaaatgcgtagatatcgggaagaacaccagtggcgaaggcgctctgctgggccataactgacgctcatggacgaaagccaggggagcgaaa	0	0.00201613	0	0	0	0	0	0.000327511	0.00383452	0.000624282	0	0	0.000120725	0.000165395	0	6.11363e-05		0	12	0	0	0	0	0	18	588	23	0	0	10	16	0	10
CYA_021	Cyanobacteria	Sericytochromatia						cgaaagcctgacggagcgacgccgcgtggaggatgacgtatctaggtatgtaaactcctttcggcagggatgaaacaatgacagtacctgcagaagaagcatcggctaactacgtgccagcagccgcggtaatacgtaggatgcaagcgttgttcggaattactgggcgtaaagagtacgtaggcggtgacataagtctgatattaaagacaggagcttaacttctgaagtgtatcggaaactgtgttactagaggatagtagaggaagtcggaattctcagtgtagcggtgaaatgcgtagatattgggaagaacaccagcggcgaaagcggacttctgggctattactgacgctgaggtacgaaagtgtggggagcaaac	0.148871	0.00711343	0.0131576	0.0314878	0.0402166	0	0	0	0	0	0	0	0	0	0	0		1063	64	498	874	52	0	0	0	0	0	0	0	0	0	0	0
CYA_022	Cyanobacteria	Cyanobacteriia	Pseudanabaenales	Pseudanabaenaceae				cgcaagcctgacggagcaataccgcgtgagggacgaaggtctgtggattgtaaacctcttttgatagggacgataatgacggtacctatcgaatcagcatcggctaactccgtgccagcagccgcggtaagacggaggatgcaagcgttatccggaattattgggcgtaaagcgtacgcaggtggctaaataagtcttttgtcaaagactggggctcaaccctggggaggcagaggaaactattaagctagaggatggtaggggcaggaggaattcccggtgtagcggtgaaatgcgtagatatcgggaagaacaccagtggcgaaagcgtcctgctagaccataactgacactcatgtacgaaagctaggggagcgaat	0	0.111636	0	0.00370906	0	0.00309518	0	0	0	0.00528531	0.000439449	0.00600393	0.000646722	0.000316785	0.000479535	0.000327882		0	723	0	188	0	27	0	0	0	223	39	184	38	34	44	34
CYA_023	Cyanobacteria	Cyanobacteriia	Leptolyngbyales	Leptolyngbyaceae	Leptolyngbya_ANT.L67.1			cgaaagcctgacggagcaagaccgcgtgcgggaggaaggtctattgactgtaaaccgcttttgatagggaagaagatctgacggtacctatcgaatcagcatcggctaactccgtgccagcagccgcggtaatacgggggatgcaagcgttatccggaattattgggcgtaaagcgtccgtaggtggttttataagtctgttgtcaaagcgcgaggcttaacctcgtacaggcagtggaaactataagactagagtgcggtaggggtagagggaatttccagtgtagcggtgaaatgcgtagatattggaaagaacaccggtggcgaaggcgctctactgggcctgcactgacactgagggacgaaagctaggggagcgaaa	0	0.00292193	0	0.00167032	0	0.00165017	0	0	0	0.000563446	0	0	0	0	0	0		0	22	0	16	0	11	0	0	0	29	0	0	0	0	0	0
CYA_024	Cyanobacteria	Cyanobacteriia	Leptolyngbyales	Leptolyngbyaceae	Phormidium_SAG_37.90			cgcaagcctgacggagcaagaccgcgtgagggaggaaggctcttgggttgtaaacctcttttatcagggaagaagatctgacggtacctgatgaatcagcatcggctaactccgtgccagcagccgcggtaatacggaggatgcaagcgttatccggatttattgggcgtaaagcgtccgcaggtggttttacaagtctgctgttaaagcgcgaggcttaacctcgtacaggcagtggaaactgtgagactagagtgtggtaggggtagcgggaattcccagtgtagcggtgaaatgcgtagatattgggaagaacaccagcggcgaaagcgcgctactgggccatcactgacactcatggacgaaagctaggggagcgaaa	0	0.0155719	0	0	0.00463721	0	0	0.00441664	0	0	0	0	0	0	9.69387e-05	0		0	93	0	0	17	0	0	107	0	0	0	0	0	0	10	0
CYA_025	Cyanobacteria	Cyanobacteriia	Leptolyngbyales	Leptolyngbyaceae	Leptolyngbya_FYG			cgaaagcctgacggagcaataccgcgtgagggaggaaggctcttgggtcgtaaacctcttttattagggaagaagatctgacggtacctaatgaatcagcatcggctaactccgtgccagcagccgcggtaatacggaggatgcaagcgttatccggaatcattgggcgtaaagcgtccgcaggtggccagataagtctgttgttaaagcatggggcttaaccccatatcggcaatggaaactgttcggctagagtatggtaggggtcaggggaattcccagtgtagcggtgaaatgcgtagatattgggaagaacaccggtggcgaaagcgcctgactgggccataactgacactcatggacgaaagctaggggagcgaaa	0	0	0	0	0	0.00252525	0.00753012	0.0033983	0	0.000760758	0.000336528	0.00544929	0.000470339	0.000175732	0	0.000136738		0	0	0	0	0	12	10	173	0	39	24	165	24	17	0	20
CYA_026	Cyanobacteria	Cyanobacteriia	Leptolyngbyales	Leptolyngbyaceae	Calothrix_KVSF5			cgcaagcctgacggagcaataccgcgtgagggaggaaggctcttgggtcgtaaacctcttttctcaaggaagataatgacggtacttgaggaataagcatcggctaactctgtgccagcagccgcggtaatacagaggatgcaagcgttatccggaatgattgggcgtaaagagtccgtaggtggtaattcaagtctgtggttaaagcgtggagctcaactccataagggccatggaaactgaataactagagtgaggtaggggtagagggaattctcggtgtagcggtgaaatgcgtagatatcgggaagaacaccggtggcgaaagcgctctactggaccttaactgacactgagggacgaaagctaggggagcgaaa	0	0	0	0	0	0	0	0.000545852	0.00169101	0.00117771	0.000465734	0.00202525	0	0.00083698	0	0.000790201		0	0	0	0	0	0	0	30	260	52	36	64	0	86	0	96
CYA_027	Cyanobacteria	Cyanobacteriia	Pseudanabaenales	Pseudanabaenaceae	Synechococcus_PCC-7502			cgaaagcctgacggagcaataccgcgtgagggatgaaggttcgtggattgtaaacctcttttttcagggaagataatgacggtacctgaagaataagcatcggctaactccgtgccagcagccgcggtaagacggaggatgcaagcgttatccggaattattgggcgtaaagcgtacgcaggtggcacatcaagtctgttgttaaagcgcggagctcaactccgtaaaggcgatagaaactggtgagctagagtatggtaggggcaggaggaattcccagtgtagcggtgaaatgcgtagatattgggaagaacaccagcggcgaaagcgtcctgccaagccaaaactgacactcatgtacgaaagctaggggagcgaat	0	0.118802	0	0	0	0.001295	0	0.000394505	0.000111159	0.0025822	7.54753e-05	0.00550946	0.000652996	0.000275437	0.000145408	0.000558163		0	789	0	0	0	15	0	17	24	106	11	180	41	30	15	59
CYA_028	Cyanobacteria	Cyanobacteriia	Cyanobacteriales	Cyanobacteriaceae	Symphothece_PCC-7002			cgaaagcctgacggagcaataccgcgtgagggaggaaggttcttggattgtaaacctcttttctcagggaagaaaaaaatgacggtacctgaggaataagcatcggctaactccgtgccagcagccgcggtaatacgggggatgcaagcgttatccggaattattgggcgtaaagagtccgtaggtggttcagcaagtctattgtcaaaggtcggagcttaactccggaaaggcggtggaaactgttgaactagagtatggtaggggtagagggaattcccagtgtagcggtgaaatgcgtagatattgggaagaacaccggtggcgaaagcgctctactggaccataactgacactgagggacgaaagccaaggtagcgaaa	0	0.000996377	0	0	0	0	0	0.000232062	7.4106e-05	0.000354442	0	0	0	0	0	0		0	11	0	0	0	0	0	10	16	18	0	0	0	0	0	0
CYA_029	Cyanobacteria	Cyanobacteriia	Leptolyngbyales	Leptolyngbyaceae	Phormidium_CYN64			cgcaagcctgacggagcaagaccgcgtgagggaagaaggtctgtggattgtaaacctcttttgatagggaagaagacagtgacggtacctatcgaatcagcctcggctaactccgtgccagcagccgcggtaatacggaggaggcaagcgttatccggaattattgggcgtaaagagtccgtaggtgggttatcaagtcagctgttaaatagtgaagcttaacttcatagaggcggctgaaactgatagtctagagagtggtaggggtagagggaatttccagtgtagcggtgaaatgcgtagatattggaaagaacaccggtggcgaaagcgctctactgggccattactgacactgagggacgaaagctaggggagcgaaa	0	0	0	0.00300061	0.0294599	0	0	0	0	0	0	0.00289851	0.000293962	0.000299779	0	0		0	0	0	215	108	0	0	0	0	0	0	88	15	29	0	0
CYA_030	Cyanobacteria	Sericytochromatia						cgaaagcctgacggagcgacgccgcgtggaggatgaaggatttcggtctgtaaactcctgtcaggggggacgaatcaactgacggtacccccaaaggaagcatcggctaactacgtgccagcagccgcggtaagacgtaggatgcgagcgttgttcggatttattgggcgtaaagcgtacgtaggcggcttgttaagtctggtgttaaagctaggggctcaacccctgtgttgcactggaaactggcaggcttgagtgtggtaggggaaggtggaattccgagtgtagcggtgaaatgcgtagatattcggaagaacaccggtggcgaaagcgaccttctgggccattactgacgctgaggtacgaaagcttggggagcgaac	0	0	0	0.00125274	0	0	0	0	0	0	0	0	0	0	0.000141769	0.000497216		0	0	0	12	0	0	0	0	0	0	0	0	0	0	12	40
CYA_031	Cyanobacteria	Cyanobacteriia	Leptolyngbyales	Leptolyngbyaceae	Chamaesiphon_PCC-7430			cgcaagcctgacggagcaataccgcgtgagggaggaaggctcttgggtcgtaaacctcttttctcagggaagaacaaaatgacggtacctgaggaatcagcatcggctaactccgtgccagcagccgcggtaatacggaggatgcaagcgttatccggaatgattgggcgtaaagcgtccgtaggtggtcatgtaagtctgtggttaaagcgtggggctcaaccccataaaggccatggaaactacacgactagagtcaagtaggggtagagggaattcccagtgtagcggtgaaatgcgtagagattgggaagaacaccggtggcgaaagcgctctactggacttaaactgacactgagggacgaaagctaggggagcgaaa	0.039042	0.00543186	0.0169134	0.0141189	0.00490998	0	0	0	0	0.000486281	0.000102921	0.00265903	0.000715074	0.000327123	0.000236281	0.000192811		228	48	304	409	18	0	0	0	0	25	15	84	38	35	20	30
CYA_032	Cyanobacteria	Sericytochromatia						cgaaagcctgacggagcgacgccgcgtggaggatgaaggatttcggtctgtaaactcctgtcaggggggacgatgatgacggtacccccaaaggaagcatcggctaactacgtgccagcagccgcggtaatacgtaggatgcaagcgttgttcggaattattgggcgtaaagcgtgcgtaggcggcttgttaagtctggtgtgaaagctaggggctcaacccctgtgttgcactggaaactggcaggcttgagtgcggtaggggaaggtggaattccgagtgtagcggtgaaatgcgtagatattcggaagaacaccggtggcgaaggcgaccttctgggccgccactgacgctgaggcacgaaagcgtggggagcaaac	0	0	0	0	0	0	0	0	0	0.000212204	0	0	0	0	0	0		0	0	0	0	0	0	0	0	0	11	0	0	0	0	0	0
CYA_033	Cyanobacteria	Vampirivibrionia	Gastranaerophilales					cgaaagcctgacgcagcaacgccgcgtgaacgattaagcttttcggagtgtaaagttctgtcagtggggacgaaatttgacggtacccacagaggaagcaccggctaactccgtgccagcagccgcggtaatacggagggtgcaagcgttgtccggaatcattgggcgtaaagagttcgtaggtggcatgttaagtctggtgttaaagcccgaagctcaacttcggttcggcactggatactggcaagcttgaatgtggtagaggtaaagggaattcctggtgtagcggtgaaatgcgtagatatcaggaggaacatcggtggcgaaagcgctttactgggccattattgacactgaggaacgaaagccggggtagcaaat	0	0	0	0	0	0.001036	0	0	6.94744e-05	0	0	0	0.000333157	0	0	0		0	0	0	0	0	12	0	0	15	0	0	0	17	0	0	0
CYA_034	Cyanobacteria	Sericytochromatia						cgaaagcctgacggagcgacgccgcgtggaggatgaaggatttcggtctgtaaactcctgtcaggggggacgatgatgacggtacccccaaaggaagcatcggctaactacgtgccagcagccgcggtaagacgtaggatgcgagcgttattcggatttattgggcgtaaagcgtgcgtaggcggctgtttaagtctggtgttaaagctaggggctcaacccctgtggtgcatcggatactgggcagcttgagtgcggtaggggaaggtggaattccgagtgtagcggtgaaatgcgtagatattcggaagaacaccggtggcgaaggcgaccttctgggccgcaactgacgctgaggcacgaaagcctggggagcgaac	0.0148842	0	0	0.0826995	0	0	0	0	0	0	0	0.00045485	0	0	0	6.83691e-05		162	0	0	367	0	0	0	0	0	0	0	19	0	0	0	10
CYA_035	Cyanobacteria	Cyanobacteriia	SepB-3					cgcaagcctgacggagcaataccgcgtgagggaagaaggctcttgggtcgtaaacctcttttgtttgggaagaaacctgacggtaccaaacgaataagcctcggctaactccgtgccagcagccgcggtaagacggaggaggcaagcgttatccggaattattgggcgtaaagcgtccgcaggtggtttttcaagtctgttgttaaagcgcgaggctcaaccttgtataggcaatggaaactgaaagactagagtgcggtaggggtagagggaattcccggtgtagcggtgaaatgcgtagatatcgggaagaacaccagtggcgaaggcgctctactgggcctgcactgacactgagggacgaaagctaggggagcgaaa	0	0.000996377	0	0.00114835	0	0	0	0	0.000282679	0.000488281	0.000269815	0.000980636	0	8.16973e-05	0.000271723	0		0	11	0	11	0	0	0	0	55	25	12	34	0	10	23	0
CYA_036	Cyanobacteria	Vampirivibrionia	Obscuribacterales	Obscuribacteraceae				cgaaagcctgacgtagcgacaccgcgtgagcgaagaagccctttggggtgtaaagctctgtcagcagggacgaaaaaaatgacggtacctgcagaggaagcatcggctaactacgtgccagcagccgcggtaagacgtaggatgcgagcgttgtccggatttattgggcgtaaagagttcgtaggtggtttgttaagtctgatgttaaagactggggctcaacctcggaaatgcattggatactggcagacttgagtgtggtagaggcaagcggaattccaggtgtagcggtgaaatgcgtagatatctggaagaacaccggtggcgtaagcggcttgctgggccataactgacactgaggaacgaaagctagggtagcgaat	0	0.00117754	0	0.00210741	0.00589168	0	0	0	0	0.000216604	0	0	0.000195975	0	0.000106633	8.55908e-05		0	13	0	151	26	0	0	0	0	11	0	0	10	0	11	14
CYA_037	Cyanobacteria	Vampirivibrionia	Obscuribacterales	Obscuribacteraceae	Candidatus_Obscuribacter			cgaaagcctgacgtagcgacaccgcgtgagcgaagaagccccttggggtgtaaagctctgtcagctggaacgaaaaaaatgacggtaccagcagaggaagcatcggctaactacgtgccagcagccgcggtaagacgtaggatgcaagcgttgtccggatttattgggcgtaaagagttcgtaggtggtttgttaagtttggtgttaaagattggggctcaaccctgaaactgcactgaatactggcagactcgagtgtggtagaggctagtggaattcccagtgtagcggtgaaatgcgtagatattgggaagaacaccggtggcgtaggcgactagctgggccataactgacactgaggaacgaaagccaggggagcgaat	0	0.0061565	0	0.00135714	0	0.00524497	0	0.000649773	0	0.00030866	0	0.000701873	0	0	0	0		0	56	0	13	0	46	0	28	0	16	0	21	0	0	0	0
CYA_038	Cyanobacteria	Cyanobacteriia	Leptolyngbyales	Leptolyngbyaceae	Chamaesiphon_PCC-7430			cgcaagcctgacggagcaataccgcgtgagggaggaagctttttggagtgtaaacctcttttatcagggaagaataactgacggtacctgatgaatcagcatcggctaactccgtgccagcagccgcggtaatacgggggatgcaagcgttatccggaattattgggcgtaaagcgttcgtaggtggttgtgtaagtcttttgttaaatcgtgtggcttaaccacatatcggcaggagaaactacacgacttgagtatggtaggggtaacaggaattcctagtgtagcggtgaaatgcgtagatattaggaagaacaccagcggcgaaagcgtgttactgggccaagactgacactgagggacgaaagctaggggagcgaaa	0	0	0	0	0	0	0.00753012	0.000527656	0	0.0047511	0.000281317	0.00622861	0.00173793	0.000122546	0.000224467	0.000471863		0	0	0	0	0	0	10	29	0	194	41	206	111	15	19	53
CYA_039	Cyanobacteria	Cyanobacteriia	Leptolyngbyales	Leptolyngbyaceae	Oscillatoria_SAG_1459-8			cgaaagcctgacggagcaagaccgcgtgggggatgaaggtttgtggattgtaaaccccttttgattgggaagaataactgacggtaccaatcgaataagcctcggctaactccgtgccagcagccgcggtaatacggaggaggcaagcgttatccggaattattgggcgtaaagcgtccgtaggtggtttagtaagtctgctgttaaagcgcggggcttaaccctgtatcggcagtggaaactactagactagagtgtggtaggggtagagggaattcccagtgtagcggtgaaatgcgtagatattgggaagaacaccggtggcgaaggcgctctactgggccataactgacactgatggacgaaagctaggggagcgaaa	0	0	0	0	0	0	0	0.000181951	0	0	0	0	0	0	0	0.000124304		0	0	0	0	0	0	0	10	0	0	0	0	0	0	0	10
CYA_040	Cyanobacteria	Cyanobacteriia	Cyanobacteriales	Nostocaceae				cgaaagcctgacggagcaataccgcgtgagggaggaaggctcttgggttgtaaacctcttttctcagggaagaaaaatgacggtacctgaggaataagcatcggctaactctgtgccagcagccgcggtaatacagaggatgcaagcgttatccggaatgattgggcgtaaagcgtccgcaggtggttttgtaagtctgctgttaaagcgtgcagcttaactgcataaaggcggtggaaactacaagactagagtacgttcggggtagagggaattcccagtgtagcggtgaaatgcgtagagattgggaagaacaccagtggcgaaggcgctctgctaggactgtactgacactgagggacgaaagctaggggagcgaat	0	0	0	0	0	0	0	0.000363901	0	0	0	0.000482393	0	0	0	0		0	0	0	0	0	0	0	20	0	0	0	11	0	0	0	0
CYA_041	Cyanobacteria	Cyanobacteriia	Cyanobacteriales	Phormidiaceae	Planktothrix_NIVA-CYA_15			cgaaagcctgacggagcaagaccgcgtgagggaggaaggccctagggttgtaaacctcttttctctgggaagaagaatgacggtaccagaggaataagcctcggctaactccgtgccagcagccgcggtaatacggaggaggcaagcgttatccggaatgattgggcgtaaagagttcgtaggtggtaatgaaagtttgccgttaaagactaaggcttaaccttaggagagcggtgaaaactacataactagagtatggaaggggcagagggaattcttggtgtagcggtgaaatgcgtagagatcaagaggaacatcggtggcgaaagcgctctgctaggccaaaactgacactgaggaacgaaagctaggggagcgaaa	0	0.00144928	0	0	0	0	0	0	0	0.000250786	0	0.000335153	0.000814628	0	0	0		0	16	0	0	0	0	0	0	0	13	0	14	42	0	0	0
CYA_042	Cyanobacteria	Cyanobacteriia	Leptolyngbyales	Leptolyngbyaceae				cgaaagcctgacggagcaataccgcgtgcgggaagaagctttttggagtgtaaaccgcttttctcggggaagataatgacggtacccgaggaataagcatcggctaacttcgtgccagcagccgcggtaatacgagggatgcaagcgttatccggaattattgggcgtaaagcgttcgtaggtggttaggtaagtctgttgttaaagcatggagctcaactccatatcggcgatggaaactgcctgacttgagtgtggtaggggtaacaggaattcccagtgtagcggtgaaatgcgtagatattgggaagaacaccagcggcgaaagcgtgttactgggccacaactgacactgagggacgaaagctaggggagcgaaa	0	0	0	0.00146153	0	0	0	0.000309316	0	0.000192912	0	0.00072946	0.00014487	0.000113709	0	0.000366698		0	0	0	14	0	0	0	17	0	10	0	25	12	11	0	34
CYA_043	Cyanobacteria	Cyanobacteriia	Synechococcales	Synechococcales Incertae Sedis	Schizothrix_LEGE_07164			cgaaagcctgacggagcaacgccgcgtgagggaggaaggtttttggactgtaaacctcttttcttagggaagataatgacggtacctaaggaatcagcatcggctaacttcgtgccagcagccgcggtaatacgagggatgcaagcgttatccggaattattgggcgtaaagcgtccgtaggcggtttcgtaagtctgttgttaaatagtgcagcttaactgcataggggcaatggaaactgtgggactagagtgagataggggtaaggggaattccaggtgtagcggtgaaatgcgtagatatctggaagaacaccagcgacgaaagtgccttactgggtcttaactgacgctgatggacgaaagctaggggagcgaaa	0	0	0	0	0	0	0	0	0	0.000855777	6.86139e-05	0.00237214	0.000604869	0	0	0		0	0	0	0	0	0	0	0	0	35	10	70	42	0	0	0
CYA_044	Cyanobacteria	Cyanobacteriia						cgaaagtctgacggagcaataccgcgtgagggaggaaggctcttgggttgtaaacctcttttctcagggaagaacacaatgacggtacctgaggaatcagcatcggctaactccgtgccagcagccgcggtaagacggaggatgcaagcgttatccggaattattgggcgtaaagcgttcgcaggtggccattcaagtctgctgtcaaatcgcgaggcttaaccttgtacaggcagtggaaactggatagcttgagtatggtaggggtagagggaattcccggtgtagcggtgaaatgcgtagagatcgggaagaacaccagtggcgaaagcgctctactgggccataactgacactgagggacgaaagctaggggagcgaaa	0	0	0	0.00216323	0	0.00241734	0	0	0	0.0067186	9.60595e-05	0	0.000181087	9.80368e-05	0.000184183	0		0	0	0	155	0	28	0	0	0	299	14	0	15	12	19	0
CYA_045	Cyanobacteria	Cyanobacteriia	Cyanobacteriales	Microcystaceae	Snowella_0TU37S04			cgaaagcctgacggagcaataccgcgtgagggaggaaggttcttggattgtaaacctcttttctaggggaataaaaaaatgaaggtaccctaggaataagcatcggctaactccgtgccagcagccgcggtaatacggaggatgcaagcgttatccggaattattgggcgtaaagagtccgtaggtggaagttcaagtctgctgtcaaagaatggagcttaactccatagaggcggtggaaactgagcaactagagtgcggtaggggtaacgggaattcccagtgtagcggtgaaatgcgtagatattgggaagaacatcggtggcgaaagcgcgttactgggccgaaactgacactgagggacgaaagctagggtagcgaaa	0	0	0	0	0	0	0	0.000584628	0	0.00492284	0	0.0114471	0.000291605	0	0.000222959	0.000298953		0	0	0	0	0	0	0	28	0	216	0	374	10	0	23	29
CYA_046	Cyanobacteria	Cyanobacteriia	Phormidesmiales	Phormidesmiaceae	Phormidesmis_ANT.LACV5.1			cgcaagcctgacggagcaacgccgcgtgagggaggaaggcctgtgggttgtaaacctcttttctcaaggaagaagttctgacggtacttgaggaatcagcatcggctaactccgtgccagcagccgcggtaagacggaggatgcaagcgttatccggaattattgggcgtaaagcgtccgtaggcggtttcaaaagtctgttgttaaagctcacagctcaactgtgaatcggcaatggaaactgtgagactagagagtggtaggggtagagggaattcctagtgtagcggtgaaatgcgtagatattaggaagaacaccagtggcgaaggcgctctactgggccattactgacgctgatggacgaaagctaggggagcgaaa	0	0	0	0	0	0	0	0	0	0	0	0.000981097	0	0	0	0		0	0	0	0	0	0	0	0	0	0	0	31	0	0	0	0
CYA_047	Cyanobacteria	Cyanobacteriia	Cyanobacteriales	Microcystaceae	Synechocystis_PCC-6803			cgaaagcctgacggagcaataccgcgtgagggaggaaggtccttggattgtaaacctcttttatcagggaagaaaaaaatgacggtacctgatgaataagcatcggctaactccgtgccagcagccgcggtaatacggaggatgcgagcgttatccggaattattgggcgtaaagcgtccgtaggtggtcatgcaagtctgccgttaaagaatggagctcaactccataggagcggtggaaactgcaagactagagtacagtaggggtagcaggaattcccagtgtagcggtgaaatgcgtagatattgggaagaacatcggtggcgaaagcgtgctactgggctgaaactgacactgagggacgaaagctagggtagcgaaa	0	0.00280797	0	0	0	0.00120867	0	0.000255268	0.000497485	0.00366398	0	0.00113618	0	0	0	0		0	31	0	0	0	14	0	11	98	149	0	40	0	0	0	0
CYA_048	Cyanobacteria	Cyanobacteriia	RD017					cgaaagcctgacggagcaataccgcgtgagggaggaaggctcttgggttgtaaacctcttttctctgggaagaataaaatgacggtaccagaggaataagcatcggctaactccgtgccagcagccgcggtaagacggaggatgcaagcgttatccggaattattgggcgtaaagcgtccgcaggtggccattcaagtctgttgtcaaagcgcggggcttaaccctgtaaaggcaatggaaactgaatagctagagtatggtaggggtagagggaattcccggtgtagcggtgaaatgcgtagatatcgggaagaacaccagtggcgaaagcgctctgctgggccataactgacactgagggacgaaagctaggggagcgaaa	0	0.00389201	0	0.000669905	0	0	0	0.000232062	0	0.000192912	7.54753e-05	0	0	0	0	0		0	31	0	48	0	0	0	10	0	10	11	0	0	0	0	0
CYA_049	Cyanobacteria	Cyanobacteriia	Pseudanabaenales	Pseudanabaenaceae	Synechococcus_PCC-7502			cgcaagcctgacggagcaataccgcgtgagggatgaaggttcgtggattgtaaacctcttttttcggggacgataatgacggtacccgaagaataagcatcggctaactccgtgccagcagccgcggtaagacggaggatgcaagcgttatccggaattattgggcgtaaagcgtacgcaggtggcacaccaagtcctttgttaaagcgcgaggcttaacctcgtaaaggcagaggaaactggtgagctagagtatggtaggtgcaggaggaattcccggtgtagcggtgaaatgcgtagatatcgggaagaacaccagcggcgaaagcgtcctgcaaagccaaaactgacactcatgtacgaaagctaggggagcgaat	0	0	0	0.00210741	0	0	0	0.000363901	0	0.00165737	0	0	0.00028974	0.000196407	0.000374115	0		0	0	0	151	0	0	0	20	0	74	0	0	24	19	34	0
CYA_050	Cyanobacteria	Cyanobacteriia	Cyanobacteriales	Nostocaceae	Aphanizomenon_NIES81			cgaaagcctgacggagcaataccgcgtgagggaggaaggctcttgggttgtaaacctcttttctcagggaagaaaaaaatgacggtacctgaggaataagcatcggctaactccgtgccagcagccgcggtaatacggaggatgcaagcgttatccggaatgattgggcgtaaagggtccgcaggtggcattgtaagtctgctgttaaagagtcacgctcaacgtgataaaagcagtggaaactacaaagctagagtatggtcggggcagagggaattcctggtgtagcggtgaaatgcgtagatatcaggaagaacatcggtggcgaaggcgctctgctaggccaaaactgacactgagggacgaaagctaggggagcgaat	0	0	0	0	0	0	0	0	0.000842484	0	0	0	0.000120725	0	0	0		0	0	0	0	0	0	0	0	100	0	0	0	10	0	0	0
CYA_051	Cyanobacteria	Cyanobacteriia	Leptolyngbyales	Leptolyngbyaceae	Calothrix_KVSF5			cgaaagcctgacggagcaagaccgcgtgggggatgaaggtttgtggattgtaaaccccttttgtcagggaagaataactgacggtacctgacgaataagcctcggctaactccgtgccagcagccgcggtaatacggaggaggcaagcgttatccggaattattgggcgtaaagcgtccgtaggtggttaatcaagtctgttgttaaagagtggggcttaacctcataagggcaatggaaactgatggacttgagtgcggtaggggtagagggaattcccagtgtagcggtgaaatgcgtagatattgggaagaacaccggtggcgaaagcgctctactggacctgcactgacactgagggacgaaagctaggggagcgaaa	0	0	0	0	0	0	0	0	0	0.00254857	0	0	0	0	0	0		0	0	0	0	0	0	0	0	0	106	0	0	0	0	0	0
CYA_052	Cyanobacteria	Cyanobacteriia	Leptolyngbyales	Leptolyngbyaceae				cgaaagcctgacggagcaataccgcgtgcgggacgaaggcttttgggtcgtaaaccgcttttgttagggaagaataactgacggtacctaacgaatcagcatcggctaactccgtgccagcagccgcggtaatacggaggatgcaagcgttatccggatttattgggcgtaaagcgtccgcaggtggttaatcaagtctgctgtcaaagcgtggggcttaaccccataaaggcagtggaaactgatgaactagagtacggtaggggtagcgggaattcccagtgtagcggtgaaatgcgtagatattgggaagaacaccagcggcgaaggcgcgctactgggccgaaactgacactcatggacgaaagctaggggagcgaaa	0	0.0320642	0	0	0	0	0	0	0	0	0	0.00045485	0	0	0	0		0	203	0	0	0	0	0	0	0	0	0	19	0	0	0	0
CYA_053	Cyanobacteria	Vampirivibrionia	Caenarcaniphilales					cgaaagcctgacgcagcaatgccgcgtgtaggaagaagcatcttggtgtgtaaactactgtcggcggggaaaaacacaatgattgtacccgcagaggaagcatcggctaactacgtgccagcagccgcggtaagacgtaggatgcaagcgttgtccggatttattgggcgtaaagagttcgtaggcggcaatccatgtctaatgttaaatcatagagctcaactctatacctgcgttagaaactggtttgctagagcaaggtaggggtcagaagaattcctggtgtagcggtgaaatgcgtagatatcaggaggaacaccggtggcgaaagcgtctgactgggcctttgctgacgctgaggaacgaaagctaggggagcaaaa	0	0.00487377	0	0	0	0	0	0	0	0	0	0	0	0	0	6.83691e-05		0	35	0	0	0	0	0	0	0	0	0	0	0	0	0	10
CYA_054	Cyanobacteria	Vampirivibrionia	Gastranaerophilales					ggaaaccctgacgcagcaataccgcgtgaacgacgaagctcttcggagtgtaaagttctgtcagtggggacgaattttgacggtacccacaaaggaagcatcggctaactacgtgccagcagccgcggtaagacgtaggatgcaagcgttgtccggaatcattgggcgtaaagcgttcgtaggcggtataccaagtctgatgttaaagcccggagctcaactccggttcggcattggatactggtaaactagagtgcaatagaggtaaggggaattcctagtgtagcggtgaaatgcgtagatattaggaggaacaccggtggcgaaagcgccttactgggttgtaactgacgctgaggaacgaaagccagggtagcaaat	0	0	0	0	0	0.001036	0	0	0	0.000275677	0	0	0	0.000155058	0	0		0	0	0	0	0	12	0	0	0	14	0	0	0	15	0	0
CYA_055	Cyanobacteria	Cyanobacteriia	Synechococcales	Cyanobiaceae	Cyanobium_PCC-6307			cgcaagcctgacggagcaacgccgcgtgagggatgaaggcctctgggctgtaaacctcttttatcaaggaagaagatctgacggtacttgatgaataagccacggctaattccgtgccagcagccgcggtaatacgggagtggcaagcgttatccggaattattgggcgtaaagcgtccgcaggcggttttacaagtctgtcgttaaaacgtggagctcaactccatttcggcgatggaaactgctagactcgagtgtggtagaggtagagggaattcctagtgtagcggtgaaatgcgtagatattaggaagaacaccaatggcgaaggcactctactgggccataactgacactgagagacgacagctaggggagcaaac	0	0	0	0	0	0	0	0	0.00246882	0	0	0	0.000349926	0.000124046	0.00051407	0.000766258		0	0	0	0	0	0	0	0	346	0	0	0	12	12	48	108
CYA_056	Cyanobacteria	Cyanobacteriia						cgcaagcctgacggagcaacgccgcgtgagggatgaaggcctctgggctgtaaacctcttttatcaaggaagaagttctgacggtacttgaggaataagcatcggctaactctgtgccagcagccgcggtaatacagaggatgcaagcgttatccggaatcactgggcataaagcgtctgtaggttgtttagtaagtctgctgttaaagactggggcttaaccccagaaaagcagtggaaactgctagactcgagtgtggtagaggtagagggaattcctagtgtagcggtgaaatgcgtagatatcgggaagaacaccagtggcgaaggcgctctgctgggccataactgacgctcatggacgaaagccaggggagcgaaa	0	0	0	0	0	0	0	0	0.00312828	0	9.60595e-05	0	0	0	0	0.000299568		0	0	0	0	0	0	0	0	460	0	14	0	0	0	0	49
CYA_057	Cyanobacteria	Cyanobacteriia	Leptolyngbyales	Leptolyngbyaceae	Phormidesmis_ANT.L52.6			cgcaagcctgacggagcaataccgcgtgagggaggaaggctcttgggtcgtaaacctcttttatcagggaagaacacaatgacggtacctgatgaatcagcatcggctaactctgtgccagcagccgcggtaatacagaggatgcaagcgttatccggaattattgggcgtaaagcgtccgcaggtggttttgaaagtttgctgtcaaagcgcgaggctcaacttcgtaacggcggtgaaaacttcaagactagagctaggtaggggtcacgggaattcccagtgtagcggtgaaatgcgtagatattgggaagaacaccagcggcgaaagcgcgtgactgggcctgagctgacactcatggacgaaagctaggggagcgaaa	0.0328413	0.0059096	0.00400495	0.00301628	0	0	0	0	0	0	0	0	0	0	0	0		207	49	49	93	0	0	0	0	0	0	0	0	0	0	0	0
CYA_058	Cyanobacteria	Cyanobacteriia	Cyanobacteriales	Cyanobacteriaceae				cgaaagcctgacggagcaataccgcgtgagggaagaaggctcttgggttgtaaacctcaaaacttagggaagagaaaggacggtacctaatataagcatcggctaactccgtgccagcagccgcggtaatacgggggatgcaagcgttatccggaataattgggcgtaaagagtccgtaggtggcacttcaagtctgtggtcaaagacagaagctcaacttctggaaggtgatggaaactgaagagctagagtacaggaggggtagagggaattcccagtgtagcggtgaaatgcgtagagattgggaagaacaccagtggcgaaggcgctctactggactgaaactgacactgagggacgaaagctaaggtagcgaaa	0	0	0	0	0	0.00198567	0	0	0	0.00207419	0	0.0110687	0	0	0	0		0	0	0	0	0	23	0	0	0	85	0	323	0	0	0	0
CYA_059	Cyanobacteria	Cyanobacteriia	Cyanobacteriales	Chroococcidiopsaceae	Aliterella			cgaaagcctgacggagcaataccgcgtgagggaggaaggctcttgggttgtaaacctcttttctgaaggaagaacaaaatgacggtacttcaggaatcagcatcggctaactccgtgccagcagccgcggtaatacggaggatgcaagcgttatccggaatgattgggcgtaaagcgtccgcaggtggcatttcaagtctgcggtcaaaggtcgaggctcaacctcgaacaggccgtggaaactgagaagctagagtgtggtaggggcagagggaattcccagtgtagcggtgaaatgcgtagagattgggaagaacaccggtggcgaaagcgctctgctaggccaagactgacactgagggacgaaagctaggggagcgaat	0	0	0	0	0	0	0	0	0	0	0	0	0	0	0	7.5206e-05		0	0	0	0	0	0	0	0	0	0	0	0	0	0	0	11
CYA_060	Cyanobacteria	Cyanobacteriia	Cyanobacteriales	Phormidiaceae	Kamptonema_PCC-6407			cgaaagcctgacggagcaagaccgcgtgagggaggaaggctcttgggttgtaaacctcttttctctgggaagaacaaaatgacggtaccagaggaatcagcatcggctaactccgtgccagcagccgcggtaagacggaggatgcaagcgttatccggaatgattgggcgtaaagcgtccgcaggtggcaattcaagtctgctgttaaagcgcagggcttaactctgtaaaggcagtggaaactgaatagctagagtgtggtaggggtagagggaattcccagtgtagcggtgaaatgcgtagatattgggaagaacatcggtggcgaaggcgctctactggaccataactgacactcacaggacgaaagctaggggagcgaat	0	0.00208333	0	0	0.0179017	0	0	0	0	0.00155736	0	0	0	0	0	0		0	23	0	0	79	0	0	0	0	64	0	0	0	0	0	0
CYA_061	Cyanobacteria	Vampirivibrionia	Obscuribacterales	Obscuribacteraceae				cgaaagcctgacgtagcgacaccgcgtgaatgaagaagcctcttggggtgtaaaattctgtcggcagggacgaaaaaaatgacggtacctgcaaaggaagcatcggctaactacgtgccagcagccgcggtaagacgtaggatgcgagcgttgtccggatttattgggcgtaaagagttcgtaggcggttcgttaagtctgatgttaaagatcggggctcaacctcgaaggtgcattggatactggcggacttgagtgcagtagaggcgagtggaattctcagtgtagcggtgaaatgcgtagatattgggaagaacaccggtggcgcaggcgactcgctgggctgtaactgacgctgaggaacgaaagctaggggagcaaat	0	0.00153986	0	0	0	0	0	0	0	0.000354442	0	0	0	0	0	9.57167e-05		0	17	0	0	0	0	0	0	0	18	0	0	0	0	0	14
CYA_062	Cyanobacteria	Vampirivibrionia	Vampirovibrionales	Vampirovibrionaceae	Vampirovibrio			cgaaagcctgacgcagcaacaccgcgtgtaggatgaaggatttcggttcgtaaactactgtcagcagggaatataatgactgtacctgcagaggaagcatcggctaactacgtgccagcagccgcggtaagacgtaggatgcaagcgttgtccggaattattgggcgtaaagagttcgtaggcggttgcctaagtctgatgttaaagcctggcgctcaacgccagcatggcattggaaactgggcgactagagtgtggtagaggtcacgggaattcctggtgtagcggtgaaatgcgtagatatcaggaggaacaccggcggcgaaagcgcgtgactgggccataactgacgctgaggaacgaaagccagggtagcaaaa	0	0	0	0	0	0.00446797	0	0	0.000429884	0	0	0	0	0	0	7.5206e-05		0	0	0	0	0	37	0	0	46	0	0	0	0	0	0	11
CYA_063	Cyanobacteria	Cyanobacteriia	Leptolyngbyales	Leptolyngbyaceae				cgaaagcctgacggagcaagaccgcgtgagggatgacggcctaatggttgtaaacctcttttctctgggaagataatgacggtaccagaggaataagcctcggctaactccgtgccagcagccgcggtaatacggaggaggcaagcgttatccggaattattgggcgtaaagcgtccgtaggtggttaatcaagtcagctgttaaagagcggagcttaactccgttagagcggttgaaactgattgactagagtttggtaggggtcgagggaattcccagtgtagcggtgaaatgcgtagatattgggaagaacaccggtggcgaaagcgctcgactgggcctgaactgacactgagggacgaaagctaggggagcgaaa	0	0	0	0	0	0	0	0	0	0.000535619	0	0	0	0	0	0		0	0	0	0	0	0	0	0	0	15	0	0	0	0	0	0
CYA_064	Cyanobacteria	Sericytochromatia						cgaaagcctgacggagcgacgccgcgtgggtgaagaagtctttcgggatgtaaagccctgtcagaggggaagaaaaaaatgacggtaccctcggaggaagcatcggctaactacgtgccagcagccgcggtaatacgtaggatgcgagcgttgttcggaattactgggcgtaaagagtacgtaggcggtgatgtaagtctgatattaaagacagaagctcaacttctggagtgtatcggagactgcattgctagagggtaatagaggaagtcggaattctcagtgtagcggtgaaatgcgtagatattgggaagaacaccggcggcgaaagcggacttctgggttactactgacgctgaggtacgaaagcgtggggagcaaac	0	0	0	0	0	0	0	0	0	0	0	0	0	0	0.000212653	0		0	0	0	0	0	0	0	0	0	0	0	0	0	0	18	0
CYA_065	Cyanobacteria	Vampirivibrionia	Gastranaerophilales					cgaaagcctgacgcagcaacgccgcgtgaacgattaagcctttcggggtgtaaagttctgtcagtggggacgaaacttgacggtacccacagaggaagcaccggctaactccgtgccagcagccgcggtaatacggagggtgcaagcgttgtccggaatcattgggcgtaaagagttcgtaggtggcatgttaagtctggtgttaaaggcagaagctcaacttctgtaaggcactggatactggcaagcttgaatgcggtagaggtaaagggaattcctggtgtagcggtgaaatgcgtagatatcaggaggaacatcggtggcgtaagcgctttactgggccgtaattgacactgaggaacgaaagccggggtagcaaat	0	0	0	0	0	0	0	0	0	0.000192912	0	0	0	0	0	0		0	0	0	0	0	0	0	0	0	10	0	0	0	0	0	0
CYA_066	Cyanobacteria	Cyanobacteriia	Cyanobacteriales	Nostocaceae	Calothrix_PCC-6303			cgaaagcctgacggagcaataccgcgtgagggaggaaggctcttgggttgtaaacctcttttctcagggaagaataatgacggtacctgaggaataagcatcggctaactctgtgccagcagccgcggtaatacagaggatgcaagcgttatccggaatgattgggcgtaaagcgtccgcaggtggttttatatgtctgctgttaaatagttaggcttaacctaataaaggcggtggaaactataagactagagtacgttcggggtagagggaattcccagtgtagcggtgaaatgcgtagagattgggaagaacaccagtggcgaaggcgctctgctaggactgtactgacactgagggacgaaagctaggggagcgaat	0	0	0	0	0	0	0	0	0	0	0	0.000311213	0	0	0	0		0	0	0	0	0	0	0	0	0	0	0	13	0	0	0	0
CYA_067	Cyanobacteria	Cyanobacteriia						cgaaagcctgacggagcaataccgcgtgagggatgacggcctgtgggttgtaaacctcttttctcaaggaagaagttctgacggtacttgaggaataagcatcggctaactctgtgccagcagccgcggtaatacgggagtggcaagcgttatccggaattattgggcgtaaagcgtccgcaggcggttttacaagtctgtcgttaaaacgtggagctcaactccatttcggcgatggaaactgtaagactagagtgtggtaggggcagagggaattcccggtgtagcggtgaaatgcgtagatattaggaagaacaccaatggcgaaggcactctactgggccataactgacactgagagacgacagctaggggagcaaac	0	0	0	0	0	0	0	0	0.00339328	0	0	0	0	0	0	0		0	0	0	0	0	0	0	0	450	0	0	0	0	0	0	0
CYA_068	Cyanobacteria	Cyanobacteriia	Synechococcales	Cyanobiaceae	Cyanobium_PCC-6307			cgcaagcctgacggagcaacgccgcgtgagggatgaaggcctctgggctgtaaacctcttttatcaaggaagaagaactgacggtacttgatgaataagccacggctaattccgtgccagcagccgcggtaatacgggagtggcaagcgttatccggaattattgggcgtaaagcgtccgcaggcggttttacaagtctgtcgttaaagcgtggagctcaactccatttcagcgatggaaactgtaagactcgagtgtggtaggggcagagggaattcccggtgtagcggtgaaatgcgtagatatcgggaagaacaccagtggcgaaagcgctctgctgggccataactgacactgagagacgacagctaggggagcaaat	0	0	0	0	0	0	0	0	0.00046212	0	0	0	0	0	0	0		0	0	0	0	0	0	0	0	62	0	0	0	0	0	0	0
CYA_069	Cyanobacteria	Cyanobacteriia	Leptolyngbyales	Leptolyngbyaceae	CENA518			cgaaagcctgacggagcaagaccgcgtgagggatgaaagcctaatggttgtaaacctcttttattggggaagataatgacggtacccaatgaataagcctcggctaactccgtgccagcagccgcggtaatacggaggaggcaagcgttatccggaattattgggcgtaaagcgtccgtaggtggtcaagcaagtcagctgttaaagtgcggagcttaactccgtaaaggcggttgaaactgtaggactagagtgcggtaggggttacgggaattcccagtgtagcggtgaaatgcgtagatattgggaagaacaccggtggcgaaggcgcgtaactgggcctgcactgacactgagggacgaaagctaggggagcgaaa	0	0	0	0	0	0	0	0	0	0	0	0	0.000120725	0	0	0.000298329		0	0	0	0	0	0	0	0	0	0	0	0	10	0	0	24
CYA_070	Cyanobacteria	Cyanobacteriia	Leptolyngbyales	Leptolyngbyaceae				ggcaaccctgacggagcaataccgcgtgagggaggaagctttttggagtgtaaacctcttttcttagggaagaagatgacggtacctagggaatcagcatcggctaacttcgtgccagcagccgcggtaatacgagggatgcaagcgttatccggaattattgggcgtaaagcgttcgtaggtggcttaataagtcagttttcaaagagtccggctcaaccggataaaggggattgaaactgttaggctagagttaggtaggggtaagaggaattcctagtgtagcggtgaaatgcgtagatattaggaagaacaccagtggcgaaagcgtcttactgggccataactgacactgagggacgaaagctaggggagcgaaa	0	0	0	0	0	0	0	0	0	0	0	0	0	0.000134384	0	0.000174025		0	0	0	0	0	0	0	0	0	0	0	0	0	13	0	14
CYA_071	Cyanobacteria	Cyanobacteriia	Cyanobacteriales	Nostocaceae				cgaaagcctgacggagcaataccgcgtgagggaggaaggctcttgggttgtaaacctcttttctcagggaagaaaaaaatgacggtacctgaggaataagcatcggctaactccgtgccagcagccgcggtaatacggaggatgcaagcgttatccggaatgattgggcgtaaagcgtccgcaggtggctatgtaagtctgctgttaaagagcaaggctcaaccttgtaaaagcagtggaaactacatggctagagtgcgttcggggcagagggaattcctggtgtagcggtgaaatgcgtagatatcaggaagaacaccggtggcgaaggcgctctgctaggccgcaactgacactgagggacgaaagctaggggagcgaat	0	0	0	0	0	0	0	0	0	0	0	0	0	0	0	0.000149165		0	0	0	0	0	0	0	0	0	0	0	0	0	0	0	12
CYA_072	Cyanobacteria	Cyanobacteriia	Cyanobacteriales	Nostocaceae	Anabaena_PCC-7122			cgaaagcctgacggagcaataccgcgtgagggaggaaggctcttgggtcgtaaacctcttttctcagggaagaaaaaaatgacggtacctgaggaataagcatcggctaactccgtgccagcagccgcggtaatacggaggatgcaagcgttatccggaatgattgggcgtaaagcgtccgcaggtggccatgtaagtctgctgttaaagagtcatgctcaacatgataaaagcagtggaaactacagagctagagtacgttcggggcagagggaattcctggtgtagcggtgaaatgcgtagatatcaggaagaacaccggtggcgaaagcgctctgctaggccgtaactgacactgagggacgaaagctaggggagcgaat	0	0	0	0	0	0	0	0	5.55795e-05	0	0	0	0	0	0	0		0	0	0	0	0	0	0	0	12	0	0	0	0	0	0	0
CYA_073	Cyanobacteria	Cyanobacteriia						cgcaagcctgacggagcaacgccgcgtgagggatgaaggcctctgggctgtaaacctcttttatcaaggaagaagatctgacggtacttgatgaataagccacggctaattccgtgccagcagccgcggtaatacgggagtggcaagcgttatccggaattattgggcgtaaagcgtccgcaggtggctctgtaagtctgtcgttaaagaatggggctcaaccccatacaggcgatggaaactacaaggctagagtttggtaggggtcacgggaattcctagtgtagcggtgaaatgcgtagatattaggaagaacaccagcggcgaaagcgcgtgactgggccagtactgacactcatggacgaaagctaggggagcgaaa	0	0	0	0	0	0	0	0	0	0	0.00137218	0	0.000293962	8.16973e-05	0.000116326	0.000204315		0	0	0	0	0	0	0	0	0	0	159	0	15	10	12	32
CYA_074	Cyanobacteria	Cyanobacteriia	Cyanobacteriales	Coleofasciculaceae	Potamolinea_1PC			cgaaagcctgacggagcaagaccgcgtgagggaggaaggctcttgggtcgtaaacctcttttgtcagggaagaaaaaaatgacggtacctgaagaatcagcatcggctaactccgtgccagcagccgcggtaatacggaggatgcaagcgttatccggaattattgggcgtaaagcgtccgcaggtggttgttcaagtctgctgtcaaagagtgtggcttaaccacatcaaggcagtggaaactgaagaactagagtgctcaaggggtagagggaattctcggtgtagcggtgaaatgcgtagagatcgggaagaacatcggtggcgaaagcgctctactggagagcaactgacactcagggacgaaagctaggggagcgaat	0	0	0	0	0	0	0	0.000218341	0	0	0	0	0	0	0	0		0	0	0	0	0	0	0	12	0	0	0	0	0	0	0	0
CYA_075	Cyanobacteria	Cyanobacteriia	Cyanobacteriales	Microcystaceae				cgaaagcctgacggagcaataccgcgtgagggaggaaggtctttggattgtaaacctcttttctcagggaagaagatctgacggtacctgaggaataagcatcggctaactccgtgccagcagccgcggtaatacgggggatgcgagcgttatccggaattattgggcgtaaagcgtccgtaggtggttgttcaagtctgttgttaaagagtggagcttaactccataaaggcgatggaaactgaatgactagagttcggtaggggtagcgggaattcccagtgtagcggtgaaatgcgtagatattgggaagaacatcggtggcgaaggcgcgctactgggccgaaactgacactgagggacgaaagctagggtagcgaaa	0	0	0	0	0	0.00244982	0	0	0	0.00460621	0	0.000406971	0	0	0	0		0	0	0	0	0	21	0	0	0	195	0	17	0	0	0	0
CYA_076	Cyanobacteria	Cyanobacteriia	Synechococcales	Synechococcales Incertae Sedis	Schizothrix_LEGE_07164			cgaaagcctgacggagcaacgccgcgtgagggaggaaggtctttggattgtaaacctcttttctctaggaagatgatgacggtactagaggaatcagcatcggctaactccgtgccagcagccgcggtaatacgggggatgcgagcgttatccggaattattgggcgtaaagcgtccgtaggcggccgagcaagtttgttgttaaagcgtgcagctcaactgcataagggcaatgaaaactgcttggctagagtgtggtaggggtagagggaattcccggtgtagcggtgaaatgcgtagatatcgggaagaacaccagtggcgaaagcgctctgctgggccacaactgacgctgatggacgaaagctaggggagcgaaa	0	0	0	0	0	0	0	0	0.00106008	0	0	0	0	0	0	0		0	0	0	0	0	0	0	0	170	0	0	0	0	0	0	0
CYA_077	Cyanobacteria	Cyanobacteriia	Pseudanabaenales	Pseudanabaenaceae	Synechococcus_PCC-7502			cgaaagcctgacggagcaataccgcgtgagggacgaaggtctgtggattgtaaacctcttttgtcagggacgataatgacggtacctgacgaataagcatcggctaactccgtgccagcagccgcggtaagacggaggatgcaagcgttatccggaattattgggcgtaaagcgtacgcaggtggctcgacaagtcttttgttaaagcgcgaggcttaacctcgtaaaggcagaggaaactgttgagctagagtatggtaggggcaggaggaattcccggtgtagcggtgaaatgcgtagatatcgggaagaacaccagcggcgaaagcgtcctgctaagccaaaactgacactcatgtacgaaagctaggggagcgaat	0	0.00513236	0	0	0	0	0	0	0	0.000236295	0	0	0	0.000113709	0	0.00010939		0	37	0	0	0	0	0	0	0	12	0	0	0	11	0	16
CYA_078	Cyanobacteria	Sericytochromatia						cgaaagcctgacggagcgacgccgcgtgggtgaagaaatctttcgggatgtaaagccctgtcagtggggacgaaacaaatgacggtacccacagaggaagcatcggctaactacgtgccagcagccgcggtaatacgtaggatgcgagcgttgttcggaattactgggcgtaaagagtacgtaggcggtgatataagtctgatattaaatacaggagcttaacttctgagctgtatcggaaactatattactagaggacaatagaggaagtgggaattctcagtgtagcggtgaaatgcgtagatattgggaagaacaccagtggcgaaagcgcacttctgggttgttactgacgctgaggtacgaaagcgtggggagcaaac	0	0	0	0	0	0	0	0	0	0	0	0	0	0.000196407	0	0		0	0	0	0	0	0	0	0	0	0	0	0	0	19	0	0
CYA_079	Cyanobacteria	Sericytochromatia						cgaaagcctgacggagcgacgccgcgtggaggatgaaggatttcggtctgtaaactcctgtcaggggggacgatgatgacggtacccccaaaggaagcatcggctaactacgtgccagcagccgcggtaatacgtaggatgcgagcgttgttcggatttattgggcgtaaagcgtgcgtaggcggttacaaaagtctggtgttaaagctaggggctcaacccctgtgatgcactggaaactatgtgacttgagtgcggtaggggaaggtggaattccgagtgtagcggtgaaatgcgtagatattcggaagaacaccggtggcgaaggcgaccttctgggccgcaactgacgctgaggcacgaaagcctggggagcgaac	0	0	0	0	0	0	0	0	0	0.000443699	0	0	0	0	0	0		0	0	0	0	0	0	0	0	0	23	0	0	0	0	0	0
CYA_080	Cyanobacteria	Cyanobacteriia	SepB-3					cgcaagcctgacggagcaataccgcgtgagggacgaaggctcttgggtcgtaaacctcttttctcagggaagaatactgacggtacctgaggaataagcatcggctaactccgtgccagcagccgcggtaagacggaggatgcaagcgttatccggaattattgggcgtaaagcgtccgcaggtggtttttcaagtctgccttcaaagcgcgaggctcaaccttgtatagggagtggaaactgaaagactagagttcggtaggggtagagggaattccaggtgtagcggtgaaatgcgtagatatctggaagaacaccagtggcgaaagcgctctactgggcctgaactgacactgagggacgaaagctaggggagcgaaa	0	0	0	0	0	0	0	0	0	0	0	0.00110482	0	0	0	0		0	0	0	0	0	0	0	0	0	0	0	37	0	0	0	0
CYA_081	Cyanobacteria	Vampirivibrionia	Obscuribacterales	Obscuribacteraceae				cgaaagcctgacgtagcgacaccgcgtgaacgaagaagccttttggggtgtaaagttctgtcagcagggacgaaaaaaatgacggtacctgcagaggaagcatcggctaactacgtgccagcagccgcggtaagacgtaggatgcaagcgttgtccggatttattgggcgtaaagagttcgtaggtggtttgttaagtctgatgttaaagactggggctcaacctcggaaatgcattggatactggcagactcgagtgcagtagaggcaagtggaattccaggtgtagcggtgaaatgcgtagatatctggaagaacaccggtggcgtaagcgacttgctgggctgtaactgacgctgaggaacgaaagctaggggagcaaat	0	0	0	0	0	0	0	0	0	0	0	0	0	0.000124046	0	0		0	0	0	0	0	0	0	0	0	0	0	0	0	12	0	0
CYA_082	Cyanobacteria	Cyanobacteriia						cgcaagcctgacggagcaataccgcgtgcgggaggaagctttttggagtgtaaaccgcttttctcagggaagatgatgacggtacctgaggaatcagcatcggctaacttcgtgccagcagccgcggtaatacgagggatgcaagcgttatccggaattattgggcgtaaagcgtccgcaggcggttttacaagtctgtcgttaaaacgtggagctcaactccatttcggcgatggaaactgtaagactagagtgtggtaggggcagagggaattcccggtgtagcggtgaaatgcgtagatatcgggaagaacaccagtggcgaaggcgctctgctgggccataactgacgctcatggacgaaagccaggggagcgaaa	0	0	0	0	0	0	0	0	0.000235245	0	0	0	0	0	0	0		0	0	0	0	0	0	0	0	45	0	0	0	0	0	0	0
CYA_083	Cyanobacteria	Cyanobacteriia	Synechococcales	Cyanobiaceae	Cyanobium_PCC-6307			cgcaagcctgacggagcaataccgcgtgagggaggaaggctcttgggtcgtaaacctcttttatcaaggaagaagaactgacggtacttgatgaataagccacggctaattccgtgccagcagccgcggtaatacgggagtggcaagcgttatccggaattattgggcgtaaagcgtccgcaggcggttttacaagtctgtcgttaaagcgtggagctcaactccatttcagcgatggaaactgtaagactcgagtgtggtaggggcagagggaattcccggtgtagcggtgaaatgcgtagatatcgggaagaacaccagtggcgaaagcgctctgctgggccataactgacgctcatggacgaaagccaggggagcgaaa	0	0	0	0	0	0	0	0	0	0.000192912	0	0	0	0	0	0		0	0	0	0	0	0	0	0	0	10	0	0	0	0	0	0
CYA_084	Cyanobacteria	Cyanobacteriia						cgaaagcctgacggagcaataccgcgtgagggatgaaggttcgtggattgtaaacctcttttttcagggaagataatgacggtacctgaagaataagcatcggctaactccgtgccagcagccgcggtaagacggaggatgcaagcgttatccggaattattgggcgtaaagcgtccgcaggcggttttacaagtctgtcgttaaaacgtggagctcaactccatttcggcgatggaaactgtaagactagagtgtggtaggggcagagggaattcccggtgtagcggtgaaatgcgtagatatcgggaagaacaccagtggcgaaggcgctctgctgggccataactgacgctcatggacgaaagccaggggagcgaaa	0	0	0	0	0	0	0	0	0	0.000212204	0.000144089	0	0.000169015	0	0.000414104	9.17044e-05		0	0	0	0	0	0	0	0	0	11	21	0	14	0	39	15
CYA_085	Cyanobacteria	Cyanobacteriia	Cyanobacteriales	Coleofasciculaceae	Wilmottia_Ant-Ph58			cgaaagcctgacggagcaagaccgcgtgagggaggaaggctcttgggttgtaaacctcttttcttggggaagaacaaaatgacggtacccaaggaatcagcatcggctaactccgtgccagcagccgcggtaatacggaggatgcaagcgttatccggaattattgggcgtaaagcgtccgcaggtggcatttcaagtctgctgtcaaagaccggggcttaaccctggaaaggcagtggaaactgaagcgctagagtgtcgtaggggtagagggaattcctggtgtagcggtgaaatgcgtagagatcaggaagaacatcggtggcgaaagcgctctactggacgacaactgacactcagggacgaaagctaggggagcgaat	0	0	0	0	0.00317245	0	0	0	0	0	0	0	0	0	0	0		0	0	0	0	14	0	0	0	0	0	0	0	0	0	0	0
CYA_086	Cyanobacteria	Cyanobacteriia	Cyanobacteriales	Microcystaceae	Snowella_0TU37S04			cgcaagcctgacggagcaataccgcgtgagggaggaaggttcttggattgtaaacctcttttctaggggaagaaaaaaatgacggtaccctaggaataagcatcggctaactccgtgccagcagccgcggtaatacggaggatgcaagcgttatccggaatcattgggcgtaaagcgtccgtaggtggtttatcaagtctgtcgtcaaagaatggagcttaactccatagaggcgatggaaactgaaagactagagtatggtaggggtagtgggaattcccagtgtagcggtgaaatgcgtagatattgggaagaacatcggtggcgaaagcgcactactgggccaaaactgacactgagggacgaaagctagggtagcgaaa	0	0	0	0	0	0	0	0	0	0	0	0.00523028	0	0	0	0		0	0	0	0	0	0	0	0	0	0	0	162	0	0	0	0
CYA_087	Cyanobacteria	Sericytochromatia						cgcaagcctgacggagcgacgccgcgtgaaggaagaagtctttagggatgtaaacttctgtaggtggggacgaatcaatgacggtacccacaaagtaagcatcggctaactacgtgccagcagccgcggtaatacgtaggatgcaagcgttgttcggaattactgggcgtaaagagtacgtaggcggtaaaataagtctgatattaaaaaccggagcttaactccgggggtgtattggaaactgtattactagaggacagtagaggaagtcggaattctcagtgtagcggtgaaatgcgtagatattgggaagaacaccagtggcgaaagcggacttctgggctgttactgacgctgaggtacgaaagcgtggggagcaaac	0	0	0	0	0	0	0	0	0	0	0	0	0	0.000134384	0	0		0	0	0	0	0	0	0	0	0	0	0	0	0	13	0	0
CYA_088	Cyanobacteria	Cyanobacteriia						cgcaagcctgacggagcaataccgcgtgagggaggaaggctcttgggtcgtaaacctcttttctcagggaagaacaaaatgacggtacctgaggaataagcatcggctaactctgtgccagcagccgcggtaatacagaggatgcaagcgttatccggaattattgggcgtaaagcgtccgcaggcggttttacaagtctgtcgttaaaacgtggagctcaactccatttcggcgatggaaactgtaagactagagtgtggtaggggcagagggaattcccggtgtagcggtgaaatgcgtagatatcgggaagaacaccagtggcgaaggcgctctgctgggccataactgacgctcatggacgaaagccaggggagcgaaa	0	0	0	0	0	0	0	0	0.000195162	0.000216604	0	0.000438539	0	9.80368e-05	0	0		0	0	0	0	0	0	0	0	39	11	0	10	0	12	0	0
CYA_089	Cyanobacteria	Cyanobacteriia	Gloeobacterales	Gloeobacteraceae	Gloeobacter_PCC-7421			cgaaagcctgacggagcaacgccgcgtggatgaggaaggcccttgggttgtaaaatccttttgtcagggacgaattctgacggtacctgacgaataagcatcggctaactccgtgccagcagccgcggtaagacggaggatgcaagcgttatccggaattattgggcgtaaagcgtacgtaggtggtttgccaagtctggggttaaatcccgcagcctaactgcggaacagccttggaaactggcagacttgagtgcggtaggggtaaggggaattagtcgtgtagcggtgaaatgcgtagatatgactaagaacacctgtggcgaaagcgccttactgggccgtaactgacgctgaggtacgaaagctaggggagcgaaa	0	0	0	0	0	0	0	0	0	0	0	0.00110398	0.000217305	0.000175732	0	0		0	0	0	0	0	0	0	0	0	0	0	27	18	17	0	0
CYA_090	Cyanobacteria	Cyanobacteriia						cgaaagcctgacggagcaacgccgcgtgagggatgaaggcctctgggctgtaaacctcttttatcaaggaagaagatctgacggtacttgatgaataagccacggctaattccgtgccagcagccgcggtaatacgggagtggcaagcgttatccggaatcactgggcataaagcgtctgtaggttgtttagtaagtctgctgttaaagactggggcttaaccccagaaaagcagtggaaactgctagactcgagtgtggtagaggtagagggaattcctagtgtagcggtgaaatgcgtagatattaggaagaacaccaatggcgaaggcactctactgggccataactgacactgagagacgacagctaggggagcaaac	0	0	0	0	0	0	0	0	0.000911438	0	0	0	0	0	0	0		0	0	0	0	0	0	0	0	123	0	0	0	0	0	0	0
CYA_091	Cyanobacteria	Cyanobacteriia	Synechococcales	Cyanobiaceae	Cyanobium_PCC-6307			cgcaagcctgacggagcaacgccgcgtgagggatgaaggcctctgggctgtaaacctcttttatcaaggaagaagatctgacggtatcaggggaatcagcatcggctaacttcgtgccagcagccgcggtaatacgagggatgcaagcgttatccggaattattgggcgtaaagcgtccgcaggcggttttacaagtctgtcgttaaaacgtggagctcaactccatttcggcgatggaaactgtaagactagagtgtggtaggggcagagggaattcccggtgtagcggtgaaatgcgtagatatcgggaagaacaccagtggcgaaggcgctctgctgggccataactgacgctcatggacgaaagccaggggagcgaaa	0	0	0	0	0	0	0	0	0	0	0.000596101	0	0	0	0	0.000116227		0	0	0	0	0	0	0	0	0	0	55	0	0	0	0	17
CYA_092	Cyanobacteria	Cyanobacteriia						cgaaagcctgacggagcaataccgcgtgggggaggaaggtttttggattgtaaaccccttttctcagggaagataatgacggtacctgaggaatcagcatcggctaactccgtgccagcagccgcggtaagacggaggatgcaagcgttatccggaattattgggcgtaaagcgtccgcaggtggtttatcaagtctgttttcaaagcgtggggctcaactccatacaggggatggaaactgatgaactagagattggtaggggcagagggaattcccagtgtagcggtgaaatgcgtagatattgggaagaacaccagtggcgaaagcgctctgctgggccaagactgacactgagggacgaaagccaggggagcgaaa	0	0	0	0	0	0	0	0	0	0.00030866	0	0	0	0	0	0		0	0	0	0	0	0	0	0	0	16	0	0	0	0	0	0
CYA_093	Cyanobacteria	Cyanobacteriia	Pseudanabaenales	Pseudanabaenaceae	Pseudanabaena_PCC-6802			cgaaagcctgacggagcaataccgcgtgagggacgaaggtctgtggattgtaaacctcttttgtcagggacgataatgacggtacctgacgaataagcctcggctaactccgtgccagcagccgcggtaagacggaggaggcaagcgttatccggaattattgggcgtaaagcgtacgcaggtggatagacaagtcttttgtcaaagaccagggctcaaccccgggaaggcagaggaaactgttaatctagagtgcgataggggcaggaggaattcccggtgtagcggtgaaatgcgtagatatcgggaagaacaccagcggcgaaagcgtcctgctaggtcgcaactgacactcatgtacgaaagctaggggagcgaat	0	0	0	0	0	0	0	0	0	0	0	0.000359092	0	0	0	0		0	0	0	0	0	0	0	0	0	0	0	15	0	0	0	0
CYA_094	Cyanobacteria	Cyanobacteriia	Synechococcales	Cyanobiaceae	Cyanobium_PCC-6307			cgcaagcctgacggagcaacgccgcgtgagggatgaaggcctctgggctgtaaacctcttttatcaaggaagaagatctgacggtacttgatgaataagccacggctaattccgtgccagcagccgcggtaatacgggagtggcaagcgttatccggaattattgggcgtaaagcgtccgcaggtggctctgtaagtctgtcgttaaagaatggggcttaaccccatacaggcgatggaaactacaaggctagagtttggtaggggtcacgggaattcctagtgtagcggtgaaatgcgtagatatcgggaagaacaccagtggcgaaggcgctctgctgggccataactgacgctcatggacgaaagccaggggagcgaaa	0	0	0	0	0	0	0	0	0	0	0.000676537	0	0	0	0.000116326	9.7818e-05		0	0	0	0	0	0	0	0	0	0	69	0	0	0	12	16
CYA_095	Cyanobacteria	Sericytochromatia						cgaaagcctgacggagcgacgccgcgtgtaggatgaagtatttcggtatgtaaactactgtagggggggacgaatcaaatgacggtacccccaaagtaagcatcggctaactacgtgccagcagccgcggtaatacgtaggatgcaagcgttgttcggaattactgggcgtaaagagtacgtaggcggttttataagtctgatattaaagactggggcttaacctcaggaatgtatcggaaactgtaagactagaggacaatagaggaagtgggaattctcagtgtagcggtgaaatgcgtagatattgggaagaacaccagtggcgaaagcgcacttctgggttgttactgacgctgaggtacgaaagcgtggggagcaaac	0	0	0	0.00135714	0	0	0	0	0	0	0	0.000239395	0	0	0	0		0	0	0	13	0	0	0	0	0	0	0	10	0	0	0	0
CYA_096	Cyanobacteria	Cyanobacteriia	Cyanobacteriales					cgaaagcctgacggagcaataccgcgtgagggaggaaggctcttgggtcgtaaacctcttttctcagggaagaagaaagtgacggtacctgaggaatcagcatcggctaactccgtgccagcagccgcggtaatacggaggatgcaagcgttatccggaatcattgggcgtaaagagtccgtaggtggcgcatcaagtctgtcgttaaagagcagggcttaaccctgtagaggcggtggaaactgatgaagctagagtacggcaggggtagagggaattcccagtgtagcggtgaaatgcgtagagattgggaagaacaccggtggcgaaagcgctctactagacctgtactgacactgagggacgaaagctaggggagcgaat	0	0.00208333	0	0	0	0.00120867	0	0.000181951	0	0	0	0	0	0	0	0		0	23	0	0	0	14	0	10	0	0	0	0	0	0	0	0
CYA_097	Cyanobacteria	Cyanobacteriia	Leptolyngbyales	Leptolyngbyaceae	Calothrix_KVSF5			cgaaagcctgacggagcaataccgcgtgagggaggaaggctcttgggtcgtaaacctcttttctctgggaagataatgacggtaccagaggaataagcatcggctaactccgtgccagcagccgcggtaatacggaggatgcaagcgttatccggaatgattgggcgtaaagagtccgtaggtggtattacaagtctgtggttaaagcgcgaagctcaacttcgtaaaggccatggaaactgtgaaactagagtgagagaggggtagagggaattcttggtgtagcggtgaaatgcgtagatatcaagaagaacaccggtggcgaaagcgctctactggctcttaactgacactgagggacgaaagctaggggagcgaaa	0	0	0	0	0	0	0	0.0010163	0	0	0	0	0	0	0	0		0	0	0	0	0	0	0	52	0	0	0	0	0	0	0	0
CYA_098	Cyanobacteria	Cyanobacteriia	Synechococcales	Cyanobiaceae				cgaaagcctgacagagcaataccgcgtgagggatgaaggcctacgggttgtaaacctcttttctcaaggaggaagatctgacgttacttgaggaataagcatcggctaaccctgtgccagcagccgcggtaatacaggggatgcaagtgttatccggaattattgggcgtaaagcgtccgcaggcggttttacaagtctgtcgttaaaacgtggagctcaactccatttcggcgatggaaactgtaagactagagtgtggtaggggcagagggaattcccggtgtagcggtgaaatgcgtagatatcgggaagaacaccagtggcgaaggcgctctgctgggccataactgacgctcatggacgaaagccaggggagcgaaa	0	0	0	0	0	0	0	0	0.000342815	0	0	0	0	0	0.000626757	0		0	0	0	0	0	0	0	0	36	0	0	0	0	0	57	0
CYA_099	Cyanobacteria	Cyanobacteriia	Leptolyngbyales	Leptolyngbyaceae	Calothrix_KVSF5			cgcaagcctgacggagcaagaccgcgtgggggatgaaggtttgtggattgtaaaccccttttgtcagggaagaataatgacggtacctgacgaataagcctcggctaactccgtgccagcagccgcggtaatacggaggaggcaagcgttatccggaattattgggcgtaaagcgtccgcaggtggtcagtcaagtctgctgtcaaagcgcgaggctcaacttcgtaagggcagtggaaactgacagactagagtgcggtaggggtagagggaattcccagtgtagcggtgaaatgcgtagatattgggaagaacaccggtggcgaaggcgctctactggacctgcactgacactgagggacgaaagctaggggagcgaaa	0	0	0	0	0	0	0	0	5.09479e-05	0	0	0	0	0	0	0		0	0	0	0	0	0	0	0	11	0	0	0	0	0	0	0
CYA_100	Cyanobacteria	Cyanobacteriia	Leptolyngbyales	Leptolyngbyaceae	Leptolyngbya_SAG_2411			cgcaagcctgacggagcaataccgcgtgagggaggaaggctcttgggtcgtaaacctcttttctctgggaagaataactgacggtaccagaggaatcagcatcggctaactccgtgccagcagccgcggtaatacgggggatgcaagcgttatccggaattattgggcgtaaagcgtccgcaggtggctaatcaagtctgttgtcaaagcgcggagctcaactccgtacaggcgatggaaactggttggctagagttaggtaggggtaagaggaattcccagtgtagcggtgaaatgcgtagatattgggaagaacaccggcggcgaaagcgtcttactgggcctaaactgacactgagggacgaaagctaggggagcgaaa	0	0	0	0	0	0	0	0	0.000250419	0	0	0	0	0	0	0		0	0	0	0	0	0	0	0	49	0	0	0	0	0	0	0
CYA_101	Cyanobacteria	Cyanobacteriia	Cyanobacteriales	Microcystaceae	Synechocystis_PCC-6803			cgaaagcctgacggagcaataccgcgtgagggaggaaggtctttggattgtaaacctcttttattagggaagaagaaagtgacggtacctaatgaataagcatcggctaactccgtgccagcagccgcggtaatacggaggatgcgagcgttatccggaattattgggcgtaaagagtccgtaggtggtttagcaagtctgccgtcaaagaatggagcttaactccatatcggcggtggaaactgttcaactagagtacagtaggggtagcaggaattcccagtgtagcggtgaaatgcgtagatattgggaagaacatcggtggcgaaagcgtgctactgggctgaaactgacactgagggacgaaagctagggtagcgaaa	0	0	0	0	0	0	0	0	0	0.000216604	0	0.00196165	0	0	0	0		0	0	0	0	0	0	0	0	0	11	0	71	0	0	0	0
CYA_102	Cyanobacteria	Cyanobacteriia	Cyanobacteriales	Microcystaceae	SU2_symbiont_group			cgaaagcctgacggagcaataccgcgtgagggaggaaggctcttgggttgtaaacctcttttctcagggaagaagatctgacggtacctgaggaataagcatcggctaactccgtgccagcagccgcggtaatacggaggatgcaagcgttatccggaattattgggcgtaaagcgtccgcaggtggttattcaagtctgctgtcaaatactagagcttaactctggaagggcagtggaaactgagaaactagagtccggtaggggtagcgggaattcccagtgtagcggtgaaatgcgtagatattgggaagaacatcggtggcgaaagcgcgctactgggccggaactgacactcagggacgaaagctagggtagcgaaa	0	0	0	0	0	0	0	0	0.000165137	0	0	0	0	0	0	0		0	0	0	0	0	0	0	0	33	0	0	0	0	0	0	0
CYA_103	Cyanobacteria	Cyanobacteriia	Synechococcales	Cyanobiaceae				cgcaagcctgacggagcaacgccgcgtgagggatgaaggcctctgggctgtaaacctcttttatcaaggaagaagatctgacggtacttgatgaataagccacggctaattccgtgccagcagccgcggtaatacgggagtggcaagcgttatccggaattattgggcgtaaagcgtccgcaggcggttttacaagtctgtcgttaaaacgtggagctcaactccatttcggcgatggaaactgtttgactagagagagataggggcaggaggaattccaggtgtagcggtgaaatgcgtagatatctggaagaacaccagtggcgaaagcgtcctgctggatctcaactgacgctgaagtacgaaagctaggggagcgaat	0	0	0	0	0	0	0	0	0	0	6.86139e-05	0	0	0	0.000285056	0		0	0	0	0	0	0	0	0	0	0	10	0	0	0	27	0
CYA_104	Cyanobacteria	Cyanobacteriia	Leptolyngbyales	Leptolyngbyaceae				cgaaagcctgacggagcaagaccgcgtgggggaggaaggtctgtggattgtaaaccccttttgtcaaggaagaacacaatgacggtacttgacgaatcagcatcggctaactccgtgccagcagccgcggtaatacggaggatgcaagcgttatccggatttattgggcgtaaagcgtccgtaggtggttgttcaagtctgctgtcaaagcgcgaggcttaacttcgtacaggcagtggaaactgagcgacttgagaatgataggggcagagggaattcccagtgtagcggtgaaatgcgtagagattgggaagaacaccggtggcgaaagcgctctgctgggtcatatctgacactgagggacgaaagctaggggagcgaaa	0	0	0	0.000683861	0	0	0	0	0	0	0	0	0	0	0	0		0	0	0	49	0	0	0	0	0	0	0	0	0	0	0	0
CYA_105	Cyanobacteria	Cyanobacteriia	Pseudanabaenales	Pseudanabaenaceae	Synechococcus_PCC-7502			cgaaagcctgacggagcaatgccgcgtgaaggaagaaggtctacgggtcgtaaacttcttttcccagagaagaagacatgactgtacctggggaataagcatcggctaactccgtgccagcagccgcggtaagacggaggatgcaagcgttatccggaattattgggcgtaaagcgtacgcaggtggcacatcaagtctgttgttaaagcgcggagctcaactccgtaaaggcgatagaaactggtgagctagagtatggtaggggcaggaggaattcccagtgtagcggtgaaatgcgtagatattgggaagaacaccagtggcgaaagcgtcctgccaagccaaaactgacactcatgtacgaaagctaggggagcgaat	0	0.00425725	0	0	0	0	0	0	0	0	0	0	0	0	0	0		0	47	0	0	0	0	0	0	0	0	0	0	0	0	0	0
CYA_106	Cyanobacteria	Cyanobacteriia						tgaaagcctgacggagcaataccgcgtgagggacgacggcttttgggttgtaaacctcttttccctgggaagaagatctgacggtaccaggggaatcagcatcggctaacttcgtgccagcagccgcggtaatacgagggatgcaagcgttatccggaattattgggcgtaaagcgtccgcaggcggttttacaagtctgtcgttaaaacgtggagctcaactccatttcggcgatggaaactgtaagactagagtgtggtaggggcagagggaattcccggtgtagcggtgaaatgcgtagatatcgggaagaacaccagtggcgaaggcgctctgctgggccataactgacgctcatggacgaaagccaggggagcgaaa	0	0	0	0	0	0	0	0	0	0	0	0	0.000277667	0	0	0		0	0	0	0	0	0	0	0	0	0	0	0	23	0	0	0
CYA_107	Cyanobacteria	Vampirivibrionia	Caenarcaniphilales					cgaaagtctgacgcagcaataccgtgtgtgggatgacgcctcgtggggtgtaaaccactgtcagaatggaaaaatttgattgtacattcaaaggaagcaccggctaattccgtgccagcagccgcggtaatacggaaggtgcaagcgttgtccggatttattgggcgtaaagagtttgtaggcggttttgtaagtctgaagtgaaataatggagctcaactccatacacgcttttgaaactacagaactagagaatgttaggggtgagtggaatttccagtgtagcggtgaaatgcgtagatattggaaagaacaccggaggcgaaggcggctcactgggacatttctgacgctgagaaacgaaagctaggggagcaaaa	0	0	0	0	0	0.00746827	0	0	0	0	0	0	0	0	0	0		0	0	0	0	0	57	0	0	0	0	0	0	0	0	0	0
CYA_108	Cyanobacteria	Cyanobacteriia	Synechococcales	Cyanobiaceae				cgcaagcctgacggagcaacgccgcgtgagggatgaaggcctctgggctgtaaacctcttttatcaaggaagaagatctgacggtacttgatgaataagccacggctaattccgtgccagcagccgcggtaatacgggagtggcaagcgttatccggaattattgggcgtaaagcgtacgtaggctgttagataagtctgttgtcaaagcgcgaggctcaaccttgtaaaggcaatggaaactgtttgactagagagagataggggcaggaggaattccaggtgtagcggtgaaatgcgtagatatcgggaagaacaccagtggcgaaggcgctctgctgggccataactgacgctcatggacgaaagccaggggagcgaaa	0	0	0	0	0	0	0	0	0	0	8.23367e-05	0	0	0	0.000193877	0		0	0	0	0	0	0	0	0	0	0	12	0	0	0	20	0
CYA_109	Cyanobacteria	Cyanobacteriia	Leptolyngbyales	Leptolyngbyaceae	Leptolyngbya_ANT.L52.2			cgaaagcctgacggagcaagaccgcgtgggggaagaaggtttgtggattgtaaaccccttttgacagggaagaagacagtgacggtacctgtcgaatcagcatcggctaactccgtgccagcagccgcggtaatacggaggatgcaagcgttatccggaattattgggcgtaaagcgtccgtaggtggaagttcaagtcagttgttaaagcgtggggcttaaccccataaaggcaaatgaaactgagcatctagagtgcgataggggcaaggggaattcccagtgtagcggtgaaatgcgtagatattgggaagaacaccggtggcgaaagcgccttgctgggtctgcactgacactgagggacgaaagctaggggagcgaaa	0	0	0	0	0	0	0	0	0	0.000196912	0	0	0	0	0	0		0	0	0	0	0	0	0	0	0	10	0	0	0	0	0	0
CYA_110	Cyanobacteria	Cyanobacteriia	Pseudanabaenales	Pseudanabaenaceae	Pseudanabaena_PCC-7429			cgaaagcctgacggagcaataccgcgtgagggacgaaggtctgtggattgtaaacctcttttgttagggaagataatgacggtacctaacgaataagcatcggctaactccgtgccagcagccgcggtaagacggaggatgcaagcgttatccggaattattgggcgtaaagcgtacgtaggctgtttaataagtctgttgtcaaagactgaggcttaaccttgggaaggcaatggaaactgtaagactagagagagataggggcaggaggaattccaggtgtagcggtgaaatgcgtagatatctggaagaacaccagtggcgaaagcgtcctgctgggtctcaactgacgctgaagtacgaaagctagggtagcaaat	0	0	0	0	0	0	0	0	0	0	0	0	0.000132797	0	0	0		0	0	0	0	0	0	0	0	0	0	0	0	11	0	0	0
CYA_111	Cyanobacteria	Cyanobacteriia	Cyanobacteriales	Nostocaceae	Nostoc_PCC-7524			cgaaagcctgacggagcaataccgcgtgagggaggaaggctcttgggttgtaaacctcttttctcagggaagaagaaagtgacggtacctgaggaataagcatcggctaactccgtgccagcagccgcggtaatacggaggatgcaagcgttatccggaatgattgggcgtaaagggtccgcaggtggcactgtaagtctgctgtcaaagagcaaggctcaaccttgtaaaggcagtggaaactacagagctagagtacgttcggggcagaaggaattcctggtgtagcggtgaaatgcgtagagatcaggaagaacaccggtggcgaaagcgttctgctaggcctgtactgacactgagggacgaaagctaggggagcgaat	0	0	0	0	0	0	0	0	0	0.000540155	0	0	0	0	0	0		0	0	0	0	0	0	0	0	0	28	0	0	0	0	0	0
CYA_112	Cyanobacteria	Cyanobacteriia	Phormidesmiales					cgaaagcctgacggagcaacgccgcgtgggggaggaaggcctgtgggttgtaaactccttttctcagggaagaagatctgacggtacctgaggaatcagcatcggctaactccgtgccagcagccgcggtaagacggaggatgcaagcgttatccggaattattgggcgtaaagcgtccgcaggcggctaattaagtcagctgttaaagcccggggctcaactccggatcggcagttgaaactagttagctagagtacggtaggggtagagggaattcccagtgtagcggtgaaatgcgtagatattgggaagaacaccagtggcgaaggcgctctactgggccgtaactgacgctcatggacgaaagctaggggagcgaaa	0	0	0	0	0	0	0	0	0	0	8.91981e-05	0	0	0	0	0		0	0	0	0	0	0	0	0	0	0	13	0	0	0	0	0
CYA_113	Cyanobacteria	Cyanobacteriia	Cyanobacteriales	Microcystaceae	Synechocystis_PCC-6803			cgcaagcctgacggagcaacgccgcgtgagggatgaaggcctctgggctgtaaacctcttttatcaaggaagaagaactgacggtacttgatgaataagccacggctaattccgtgccagcagccgcggtaatacgggagtggcaagcgttatccggaattattgggcgtaaagcgtccgtaggtggtcatgcaagtctgccgttaaagaatggagctcaactccataggagcggtggaaactgcaagactagagtacagtaggggtagcaggaattcccagtgtagcggtgaaatgcgtagatattgggaagaacatcggtggcgaaagcgtgctactgggctgaaactgacactgagggacgaaagctagggtagcgaaa	0	0	0	0	0	0	0	0	4.63162e-05	0	0	0	0	0	0	0		0	0	0	0	0	0	0	0	10	0	0	0	0	0	0	0
CYA_114	Cyanobacteria	Cyanobacteriia	Leptolyngbyales	Leptolyngbyaceae				cgcaagcctgacggagcaacgccgcgtgagggatgaaggcctctgggctgtaaacctcttttatcaaggaagaagatctgacggtatcaggggaatcagcatcggctaacttcgtgccagcagccgcggtaatacgagggatgcaagcgttatccggaattattgggcgtaaagcgtccgcaggtggctctgtaagtctgtcgttaaagaatggggcttaaccccatacaggcgatggaaactacaaggctagagtttggtaggggtcacgggaattcctagtgtagcggtgaaatgcgtagatattaggaagaacaccagcggcgaaagcgcgtgactgggccagtactgacactcatggacgaaagccaggggagcgaaa	0	0	0	0	0	0	0	0	0	0	0.000130366	0	0	0	0	0		0	0	0	0	0	0	0	0	0	0	19	0	0	0	0	0
CYA_115	Cyanobacteria	Cyanobacteriia	Synechococcales	Cyanobiaceae	Cyanobium_PCC-6307			cgcaagcctgacggagcaacgccgcgtgagggatgaaggcctctgggctgtaaacctcttttatcaaggaagaagatctgacggtacttgatgaataagccacggctaattccgtgccagcagccgcggtaatacgggagtggcaagcgttatccggaattattgggcgtaaagcgtccgcaggcggttttacaagtctgtcgttaaaacgtggagctcaactccatttcggcgatggaaactgtaagactagagtgtggtaggggcagagggaattcccggtgtagcggtgaaatgcatagatatcgggaagaacaccaatggcgaaagcactctgctgggccaatactgacactgaaagacgaaagctaggggagcaaaa	0	0	0	0	0	0	0	0	0.000122335	0	0	0	0	0	0	0		0	0	0	0	0	0	0	0	24	0	0	0	0	0	0	0
CYA_116	Cyanobacteria	Cyanobacteriia	Cyanobacteriales	Gloeocapsaceae	Gloeocapsa			cgaaagcctgacggagcaataccgcgtgagggaggaaggttcaagtaattgtaaacctcttttatcagggaagaaaaaaatgacggtacctgatgaaaaagcatcggctaactccgtgccagcagccgcggtaatacggaggatgcaagcgttatccggaattattgggcgtaaagcgtccgcaggtggtaagacaagtctgctgtcaaagaccagagcttaactctgggcaggcggtggaaactgtaatactagagaccggtaggggtagagggaattcccagtgtagcggtgaaatgcgtagagattgggaagaacaccagtggcgaaggcgctctactgggccggaactgacactaagggacgaaagctagggtagcgaaa	0	0	0	0	0	0	0	0	0	0	0	0.000263334	0	0	0	0		0	0	0	0	0	0	0	0	0	0	0	11	0	0	0	0
CYA_117	Cyanobacteria	Cyanobacteriia	Cyanobacteriales	Phormidiaceae				cgcaagcctgacggagcaagaccgcgtgggggaggaaggttcttggattgtaaaccccttttctctgggaagaaatcaatgacggtaccagaggaataagcatcggctaactccgtgccagcagccgcggtaagacggaggatgcaagcgttatccggaatgattgggcgtaaagcgttcgtaggtggcatttcaagtctgctgtcaaaaaccgtagcttaactacggaaaggcagtggaaactgaaaagctagagtgcggtaggggcagagggaattcctggtgtagcggtgaaatgcgtagagatcaggaagaacatcggtggcgaaagcgctctgctgggccgcaactgacactcagaggacgaaagctaggggagcgaat	0	0	0	0	0	0	0	0	0	0.000334751	0	0	0	0	0	0		0	0	0	0	0	0	0	0	0	17	0	0	0	0	0	0
CYA_118	Cyanobacteria	Cyanobacteriia						cgcaagcctgacggagcaacgccgcgtgagggatgaaggcctctgggctgtaaacctcttttatcaaggaagaagatctgacggtacttgatgaataagccacggctaattccgtgccagcagccgcggtaatacagaggatgcaagcgttatccggaatcactgggcataaagcgtctgtaggttgtttagtaagtctgctgttaaagactggggcttaaccccagaaaagcagtggaaactgctaaactcgagtgtggtagaggtagagggaattcctagtgtagcggtgaaatgcgtagatattaggaagaacaccaatggcgaaggcactctactgggccataactgacgctcatggacgaaagccaggggagcgaaa	0	0	0	0	0	0	0	0	4.63162e-05	0	0	0	0	0	0	0		0	0	0	0	0	0	0	0	10	0	0	0	0	0	0	0
CYA_119	Cyanobacteria	Sericytochromatia						cgcaagcctgacggagcgacgccgcgtgggggatgaagtatttaggtatgtaaacctctgtaagtggggacgaaacaaatgacggtacccacaaagtaagcatcggctaactacgtgccagcagccgcggtaatacgtaggatgcaagcgttgttcggaattactgggcgtaaagagtacgtaggcggtttcataagtctgatattaaagactgaagcttaacttcaggaatgtattggaaactgtgagactagaggacagtagaggaagtcggaattctcagtgtagcggtgaaatgcgtagatattgggaagaacaccagtggcgaaagcggacttctgggctgttactgacgctgaggtacgaaagcgtggggagcaaac	0	0	0	0.00167032	0	0	0	0	0	0	0	0	0	0	0	0.000124304		0	0	0	16	0	0	0	0	0	0	0	0	0	0	0	10
CYA_120	Cyanobacteria	Cyanobacteriia	Synechococcales	Cyanobiaceae	Cyanobium_PCC-6307			cgaaagcctgacggagcaataccgcgtgagggatgacggcctgtgggttgtaaacctcttttatcaaggaagaagatctgacggtacttgatgaataagccacggctaattccgtgccagcagccgcggtaatacgggagtggcaagcgttatccggaattattgggcgtaaagcgtccgcaggcggttttacaagtctgtcgttaaaacgtggagctcaactccatttcggcgatggaaactgtaagactagagtgtggtaggggcagagggaattcccggtgtagcggtgaaatgcgtagatatcgggaagaacaccagtggcgaaggcgctctgctgggccataactgacactgagagacgacagctaggggagcaaac	0	0	0	0	0	0	0	0	6.94744e-05	0	0	0	0	0	0	0		0	0	0	0	0	0	0	0	15	0	0	0	0	0	0	0
CYA_121	Cyanobacteria	Cyanobacteriia	Leptolyngbyales	Leptolyngbyaceae	Chamaesiphon_PCC-7430			cgcaagcctgacggagcaataccgcgtgagggaggaaggctcttgggtcgtaaacctcttttctcagggaagaaaaaaatgacggtacctgaggaataagcatcggctaactctgtgccagcagccgcggtaatacagaggatgcaagcgttatccggaatgattgggcgtaaagcgtccgtaggtggttttgtaagtccgtggttaaagcgtgtagctcaactacataagggccatggaaactacaagacttgagtgaagtaggggtagagggaattcccagtgtagcggtgaaatgcgtagagattgggaagaacaccggtggcgaaagcgctctactggacttaaactgacactgagggacgaaagctaggggagcgaaa	0	0	0	0	0	0	0	0	0	0	0	0.000335153	0	0	0	0		0	0	0	0	0	0	0	0	0	0	0	14	0	0	0	0
CYA_122	Cyanobacteria	Cyanobacteriia	Cyanobacteriales	Microcystaceae				cgaaagcctgacggagcaataccgcgtgagggaggaaggttcttggattgtaaacctcttttatcagggaagaagatctgacggtacctgatgaataagcatcggctaactccgtgccagcagccgcggtaatacggaggatgcaagcgttatccggaatcattgggcgtaaagcgtccgtaggtggtttatcaagtctgctgtcaaagcatggagcttaactccatatcggcggtggaaactgagagactagagttcggtaggggtagtgggaattcccagtgtagcggtgaaatgcgtagatattgggaagaacatcggtggcgaaagcgcactactgggccgaaactgacactgagggacgaaagctagggtagcgaaa	0	0	0	0	0	0	0	0	0	0	0	0.000263334	0	0	0	0		0	0	0	0	0	0	0	0	0	0	0	11	0	0	0	0
CYA_123	Cyanobacteria	Cyanobacteriia	Leptolyngbyales	Leptolyngbyaceae	Calothrix_KVSF5			cgaaagcctgacggagcaataccgcgtgagggatgacggcctgtgggttgtaaacctcttttctcaaggaagaagttctgacggtacttgaggaataagcatcggctaactctgtgccagcagccgcggtaatacagaggatgcaagcgttatccggaatgattgggcgtaaagcgtccgtaggtggtttgtcaagtctgtggttaaagcgcgaagctcaacttcgtaagggccatggaaactgacagactagagttaagtaggggtagagggaattcccagtgtagcggtgaaatgcgtagagattgggaagaacaccggtggcgaaagcgctctactggacttatactgacactgagggacgaaagctaggggagcgaaa	0	0	0	0	0	0	0	0	4.63162e-05	0	0	0	0	0	0	0		0	0	0	0	0	0	0	0	10	0	0	0	0	0	0	0
CYA_124	Cyanobacteria	Vampirivibrionia	Caenarcaniphilales					cgaaagcctgacgcagcaatgccgcgtgtaggaagaagcatcttggtgtgtaaactactgtcggtggggaaaaactcaatgattgtacccacaaaggaagcatcggctaactacgtgccagcagccgcggtaagacgtaggatgcaagcgttgtccggatttattgggcgtaaagagttcgtaggtggtaatcaaagtctaatgtgaaatcatagagcttaactctattcccgcattggaaactggattacttgagcaaggtaggggtcagaggaattcctggtgtagcggtgaaatgcgtagatatcaggaggaacaccggtggcgaaagcgtctgactgggcctttgctgacactgaggaacgagagctaggggagcgaaa	0	0	0	0	0	0	0	0	0	0	0	0	0	0	0.00011814	0		0	0	0	0	0	0	0	0	0	0	0	0	0	0	10	0
CYA_125	Cyanobacteria	Vampirivibrionia	Vampirovibrionales	Vampirovibrionaceae	Vampirovibrio			cgaaagcctgacgcagcaacaccgcgtggaggatgaaggttctcggattgtaaactcctgtcggcagggaataattttgactgtacctgcagaggaagcaccggctaactacgtgccagcagccgcggtaagacgtagggtgcaagcgttgtccggaattattgggcgtaaagagttcgtaggcggttatttaagtctggtgttaaagacgggagctcaactcccgcatggcattggaaactggatagctagagtacggtagaggtctcgggaattccaggtgtagcggtgaaatgcgtagatatctggaggaacaccggtggcgaaagcgcgagactgggccgtaactgacgctgaggaacgaaagctagggtagccaaa	0	0	0	0	0	0	0	0	0	0	0	0	0	0	0.000129955	0		0	0	0	0	0	0	0	0	0	0	0	0	0	0	11	0
708F_001	Bacillariophyta	Fragilariophyceae	Fragilariales	Fragilariaceae	Fragilaria	Fragilaria_acus/radians_complex		catcacagctgctactatggaagaactttacaaacgtggtgagtacgctaaagctgtaggttctgtaatcgttatgatcgatttagttttaggttacacagcaattcaaagtgctgctatctgggctcgtgaaaacgatttagtattacacttacaccgtgcaggtaactcaacttacgctcgtcaaaaaaatcacggtatcaacttccgtgtaatttgtaaatggatgcgtatgtctggtgttgaccatatccacgcaggta	—	—	0.0835467	0.192882	0.497366	0.749458	0.493724	0.669213	0.787044	0.867099	0.183336	0.218596	0.246922	0.127711	0.11482	0.0740286		—	—	522	3640	83360	353856	89093	408297	635228	750665	38005	39405	67414	31861	25945	6613
708F_002	Bacillariophyta	Fragilariophyceae	Fragilariales	Fragilariaceae	Diatoma	Diatoma_moniliformis		catcacagctgcaactatggaagaagtttacaaacgtgctgagtacgctaaagaagtaggttctatcatcgttatgatcgatttagttatgggttacacagcaattcaaagtgctgcaatctgggctcgtgacaacgatatgcttttacatttacaccgtgctggtaactctacttacgctcgtcaaaaaaatcatggtattaacttccgtgttatttgtaaatggatgcgtatgtctggtgtagatcatatccacgctggta	—	—	0	0	0.00212692	0.0452648	0.0848348	0.0617387	0.0010823	0.00170379	0.0129495	0.0635362	0.0213504	0.0304615	0.0118484	0.032009		—	—	0	0	203	23975	15828	40203	876	1403	3430	11418	6499	7345	2494	3226
708F_003	Bacillariophyta	Fragilariophyceae	Fragilariales	Fragilariaceae	Ulnaria	Ulnaria_ulna		cgttactgcatctactatggaagagctttacaaacgtgctaattacgctaaagctgtaggttctgtaattgtcatgatcgacttagtattaggttacacagcaattcaaagtgctgctatctggtctcgtgaaaatgatatggtattacacttacaccgtgcaggtaactcaacttacgctcgtcaaaaaaatcatggtattaacttccgtgtaatttgtaaatggatgcgtatgtctggtgttgaccacatccacgctggta	—	—	0	0	0.000480612	0.0300073	0.0381478	0.0153981	0.0477001	0.0140065	0.0425988	0.0435097	0.0644845	0.00880633	0.0276294	0.0318864		—	—	0	0	66	16900	7540	10497	41579	12516	9418	7797	19009	2201	5863	4961
708F_004	Bacillariophyta	Mediophyceae	Thalassiosirales	Stephanodiscaceae	Stephanodiscus	Stephanodiscus_hantzschii		catcactgctgctacgatggaagaagtatacaaacgtgctgagtatgctaaagcaatcggttctgtagttgttatgatcgatttagttatgggttatactgcaattcaatcaattgcatactgggctcgtgaaaatgatatgcttttacatttacaccgtgctggtaactctacttacgcgcgtcaaaaaaaccatggtattaacttccgcgttatctgtaaatggatgcgtatgtcaggtgtagatcacatccacgctggta	—	—	0	0	0.000634708	0.0354554	0.071404	0.060527	0.000494595	0.0164327	0.376626	0.00101085	0.270214	0.542658	0.365731	0.575582		—	—	0	0	74	21425	12024	35788	397	15704	88412	181	85804	136937	76417	74834
708F_005	Bacillariophyta	Bacillariophyceae	Cymbellales	Cymbellaceae	Cymbella	Cymbella_neocistula		cattactgctgctacaatggaagaagtttacaaacgtgctgattatgcaaaagctgtaggttctatcgttgtaatgatcgatttagttatgggttacacagcaattcaaagtgctgctatctggtcacgtgaaaacgattgtttattacatttacaccgtgcaggtaactcaacttacgctcgtcaaaaaaatcatggtattaacttccgtgttatttgtaaatggatgcgtatgtctggtgtagatcatatccacgctggta	—	—	0	0	0.0375731	0.0567811	0.116556	0.125159	0.0116202	0.0098231	0.28808	0.0151389	0.0434874	0.0385313	0.0114266	0.0197699		—	—	0	0	5300	32489	21161	78027	10308	9328	57801	2718	13495	9906	2717	4407
708F_006	Bacillariophyta	Fragilariophyceae	Fragilariales	Fragilariaceae	Hannaea	Hannaea_arcus		catcactgctgccactatggaagaactttacaaacgtggtacttatgctaaagctgtaggttctgtaatcgttatgatcgatttagttttaggttacacagcaattcaaagtgctgctatctgggctcgtgaaaacgatttagtattacacttacaccgtgcaggtaactcaacttacgctcgtcaaaaaaaccacggtattaacttccgtgtaatttgtaaatggatgcgtatgtctggtgttgaccacatccacgctggta	—	—	0.00192061	0	0.167388	0.00184488	0.00377236	0.00178554	0.00440465	0.00270862	0.0252657	0.319824	0.0604873	0.0746391	0.0451305	0.0565407		—	—	12	0	21078	961	746	1130	3356	2440	5901	57534	17340	18308	9424	8949
708F_007	Bacillariophyta	Bacillariophyceae	Bacillariales	Bacillariaceae	Nitzschia	Nitzschia_palea		cgttacaggtgctacaatggaagacgtttacgaacgttctgagtacgctaaagaagttggttctgtaatcatcatgatcgatttagtaatgggttacacagcaattcaaagtattgctttatgggctcgtaaaaacgatatgattttacacttacaccgtgcgggtaactcaacttacgctcgtcaaaaaaaccatggtattaacttccgtgtaatctgtaaatggatgcgtatgtctggtgtagatcatatccacgctggta	—	—	0	0	0.000203376	0.00262843	0.0161631	0.000927027	0.00909288	0.00463043	0.00181823	0.00412545	0.0711017	0.0192484	0.0312599	0.00299254		—	—	0	0	32	1499	3181	621	8361	4577	499	744	21575	5254	7326	241
708F_008	Bacillariophyta	Bacillariophyceae	Cymbellales	Cymbellaceae	Encyonema	Encyonema_minutum		catcactgctggtacaatggaagaagtttacaaacgtgctgagtacggtaaagctgtaggttctgtagttgtaatgatcgatttagttatgggttacacagcaattcaaagtgctgcaatctggtctcgtgaaaacgatatggttttacatttacaccgtgcaggtaactcaacttatgcgcgtcaaaaaaatcatggtattaacttccgtgtaatctgtaaatggatgcgtatggctggtgtagatcatattcacgcaggta	—	—	0.630122	0.0564399	0.00958303	0.00353839	0.0195834	0.0103062	0.000305641	0.00730946	0.00588186	0.046493	0.0346844	0.00670918	0.137837	0.0126894		—	—	3937	1014	2642	1939	3598	6195	233	6936	1236	8339	10413	1606	30534	1011
708F_009	Bacillariophyta	Bacillariophyceae	Bacillariales	Bacillariaceae	Nitzschia	Nitzschia_dissipata_var._media		cgttacagctgcaactttagaagaaacttacaaacgtgcagaatatgctaaagaagtaggttctattatcgttatggttgatttagttatgggttacacagctttacaatcaatggctatttggtctcgtgaaaatgatatgttattacatttacaccgtgcgggtaactctacttatgctcgtcaaaaaaatcatggtattaacttccgtgttatttgtaaatggatgcgtatgactggtgtagatcatattcatgctggta	—	—	0	0	0.000208167	0.00599757	0.0106523	0.00624392	0.00869765	0.0218618	0.0113855	0.00371633	0.0519581	0.0313115	0.101766	0.0464351		—	—	0	0	37	3543	2233	4136	8089	21393	2690	664	18191	8072	24005	9445
708F_010	Bacillariophyta	Bacillariophyceae	Bacillariales	Bacillariaceae	Nitzschia	Nitzschia_draveillensis		cattacaggtgctacaatggaagacgtttacgaacgtgctgagtacgctaaagaagtaggttctgtaatcgtgatgatcgatttagtaatgggttacacagcaattcaaagtattgctttatgggctcgtaaaaacgatatgcttttacacttacaccgtgctggtaactcaacttacgctcgtcaaaaaaaccacggtattaacttccgtgtaatttgtaaatggatgcgtatgtctggtgtagatcatatccacgcaggta	—	—	0	0	6.80527e-05	0.00223566	0.00175197	0.000421166	0.00174567	0.00158531	0.00385251	0.00160399	0.010777	0.00787242	0.0165844	0.0278952		—	—	0	0	24	1344	345	252	1502	1429	884	293	2527	1884	3989	6506
708F_011	Bacillariophyta	Bacillariophyceae	Cymbellales					catcactgctggtacaatggaagaagtgtacaaacgtgctgaatacggtaaagctgttggttcgattgttgtaatgatcgatttagttatgggttacacagcaattcaaagtgctgcaatctgggctcgtgacaacgatatgcttttacatttacaccgtgctggtaactcaacttacgctcgtcaaaaaaatcacggtattaacttccgtgttatttgtaaatggatgcgtatgtctggtgtagatcatatccacgctggta	—	—	0.284411	0.750678	0.269324	0.00751791	0.0101369	0.017713	0.000307198	0.000626725	0.011163	0.0244329	0.0407844	0.034158	0.0174546	0.0527428		—	—	1777	14242	41180	4321	2055	11504	200	637	2566	4374	10654	8148	3775	5003
708F_012	Bacillariophyta	Bacillariophyceae	Achnanthales	Achnanthidiaceae	Achnanthidium	Achnanthidium_minutissimum		cattactgctggtacaatggaagaagtgtacaaacgtgctgagtatgctaaagctgtgggttctgtaattgttatgatcgatttagtaatgggttatacagcaattcaaagtgcagctatttggtctcgtgataatgatatgttattacatttacaccgtgcaggtaactctacatacgcacgtcaaaaaaatcatggtatcaacttccgtgttatttgtaaatggatgcgtatgtcaggtgtagatcatattcacgctggta	—	—	0	0	0.00671197	0.00440463	0.0432519	0.00572608	0.0176625	0.00312547	0.00198395	0.0491451	0.0119255	0.0156085	0.0263407	0.00741324		—	—	0	0	1565	2714	9070	3924	15931	2913	365	8856	4115	3827	6068	901
708F_013	Bacillariophyta	Mediophyceae	Thalassiosirales	Stephanodiscaceae	Lindavia	Lindavia_radiosa		cgttacagctgctacgatggaagaagtatacaaacgttctgagtatgctaaagcaatcggttctgtagttattatgatcgatttagttatgggttacactgcaattcaatcaattgcatactgggctcgtgaaaatgatatgcttttacatttacaccgtgctggtaactctacttacgctcgtcaaaaaaaccatggtattaacttccgtgttatctgtaaatggatgcgtatgtcaggtgtggatcatatccacgctggta	—	—	0	0	2.83553e-05	0.00466774	0.00032046	0.000155139	0.000121771	0.000373882	0.000122929	0.00212419	0.000248534	0.000175607	0.00302842	4.58384e-05		—	—	0	0	10	2845	58	82	100	311	38	381	68	44	597	14
708F_014	Bacillariophyta	Bacillariophyceae	Cymbellales	Gomphonemataceae	Gomphonema	Gomphonema_micropus		cattactgctgctacaatggaagaagtttacaaacgtgctgagtacgctaaatctgtaggctctatcgttgtaatgatcgatttagttatgggttacacagcaattcaaagttgtgctatatgggctcgtgaaaatgatatgcttttacatttacaccgtgcaggtaactcaacttacgctcgtcaaaaaaatcatggtattaacttccgtgttatttgtaaatggatgcgtatgtctggtgtagatcatatccacgctggta	—	—	0	0	0.000167589	0.000254967	0.000350254	0.000134456	0.000119469	0.000178772	0.000133018	0.00867672	0.00145823	0.00102392	0.000111936	0.00375875		—	—	0	0	26	120	59	79	92	145	41	1564	560	288	32	1148
708F_015	Bacillariophyta	Bacillariophyceae	Bacillariales	Bacillariaceae	Nitzschia	Nitzschia_linearis		cattacagcagcaactatggaagatgtatacgaacgtgctgagtatgctaaagaagtaggttctgtaatcgttatgatcgatttagttatgggttatactgctatccaatctatcgctctttgggctcgtagaaacgatatgcttttacatttacaccgtgctggtaactctacttacgcacgtcaaaaaaatcatggtattaatttccgtgtaatttgtaaatggatgcgtatgtctggtgtagatcatattcacgctggta	—	—	0	0	3.40263e-05	0.000281842	0.000323844	0.000149264	0.000119867	0.000184918	9.78172e-05	0.000205361	0.000583785	8.85746e-05	0.0001066	4.25642e-05		—	—	0	0	12	141	54	83	88	172	30	37	209	24	30	13
708F_016	Bacillariophyta	Fragilariophyceae	Fragilariales	Fragilariaceae	Diatoma			catcacagctgcaactatggaagaagtttacaaacgtgctaactatgctaaagaagttggttctgtaatcgttatgatcgatttagttatgggttacacagcaattcaaagtgctgcaatctgggctcgtgagaatgatatgcttttacatttacaccgtgctggtaattctacttatgctcgtcaaaaaaaccatggtatcaatttccgtgttatctgtaaatggatgcgtatgtctggcgtagatcatatccacgctggta	—	—	0	0	3.68619e-05	0.00011445	9.4031e-05	0.000126835	0.000114748	0.000124029	0.00194148	0.00717769	0.000164524	0.000100921	3.96047e-05	0.00320217		—	—	0	0	13	76	29	71	87	108	404	1281	30	27	12	302
708F_017	Bacillariophyta	Bacillariophyceae	Cymbellales	Gomphonemataceae	Reimeria	Reimeria_sinuata		cattactgctggtacaatggaagaagtgtacaaacgcgctgagtacgctaaagctgttggttctgtaatcgtaatgatcgatttagttatgggttacacagcaattcaaagttctgctatctgggctcgtgataacgatatgcttttacatttacaccgtgcaggtaactcaacttacgctcgtcaaaaaaatcatggtattaacttccgtgttatttgtaaatggatgcgtatgtctggtgtagatcatatccacgctggta	—	—	0	0	4.8204e-05	0.000135672	0.000946573	0.00190773	0.000177637	0.000289927	0.000339727	0.00230442	9.9542e-05	0.00267098	0.00140772	6.54834e-05		—	—	0	0	17	90	153	992	117	228	35	409	40	674	279	20
708F_018	Bacillariophyta	Bacillariophyceae	Achnanthales	Achnanthidiaceae	Achnanthidium	Achnanthidium_pyrenaicum		catcactgctggtacaatggaagagttatacaaacgtgctgagtatgctaaagctgttggttcagtaatcgtaatgatcgatttagtattaggttacacagcaattcaaagtgctgcaatttgggctcgtgaaaatgattgtattctacacttacaccgtgcaggtaactcaacatacgctcgtcaaaaaaatcatggtattaacttccgtgttatttgtaaatggatgcgtatgtctggtgtagatcatatccacgcaggta	—	—	0	0	0	0.000157054	0.000368156	0.000443007	7.22824e-05	0.000473575	0.00127076	0.0304292	0.00296102	0.0083215	4.09418e-05	0.00307117		—	—	0	0	0	58	49	282	55	486	409	5483	777	1945	11	938
708F_019	Bacillariophyta	Bacillariophyceae	Naviculales	Sellaphoraceae	Mayamaea	Mayamaea_permitis		catcactgctggtacaatggaagaagtgtatgctcgtgcagaatacgctaaaagccttggttctgtaattgttatgatcgatttagttatgggctatacagcaatccaaagtgctgcaatctggtctcgtcaaaacgacatgcttttacatttacaccgtgctggtaactcagcttacgctcgtcaaaaaaatcatggtattaacttccgtgttatttgtaaatggatgcgtatgtctggtgtagatcatatccacgctggta	—	—	0	0	0	0.00010246	0.00448808	0.000166851	0.00067298	0.000242486	7.73834e-05	0.00215022	9.48279e-05	0.000858034	0.00212782	0.00176013		—	—	0	0	0	68	722	89	504	272	24	390	38	244	467	166
708F_020	Bacillariophyta	Bacillariophyceae	Cymbellales	Gomphonemataceae	Gomphonella	Gomphonella_olivaceoides		catcacgggtgctacaatggaagaagtttacaaacgtgctgactacgctaaagctgtaggttctatcgttgtaatgatcgatttagttatgggttacacagcaattcaaagtgctgcaatctgggctcgtgataacgatatgcttttacatttacaccgtgcgggtaactcaacttacgctcgtcaaaaaaaccatggtattaacttccgtgttatctgtaaatggatgcgtatgtctggtgtagatcatatccacgctggta	—	—	0	0	0	5.41472e-05	0.00155975	7.4261e-05	6.67537e-05	4.45479e-05	3.10699e-05	0.0130606	6.62038e-05	4.35699e-05	0.00220445	0.00170712		—	—	0	0	0	36	395	43	51	42	10	2362	26	11	506	161
708F_021	Bacillariophyta	Bacillariophyceae	Cymbellales	Gomphonemataceae	Gomphonella	Gomphonella_olivacea		catcactgctggtacaatggaagaagtttacaaacgtgctgagtacgctaaagctgtaggttctatcgttgtaatgatcgatttagttatgggttacacagcaattcaaagtgctgcaatctggtctcgtgacaacgatatgcttttacacttacaccgtgcaggtaactcaacttacgctcgtcaaaaaaaccatggtattaacttccgtgttatttgtaaatggatgcgtatgtctggtgtagatcatatccacgctggta	—	—	0	0	0	4.82163e-05	0.000189545	3.81289e-05	6.00086e-05	6.13825e-05	0	0.000190472	3.17446e-05	0	8.18836e-05	0		—	—	0	0	0	32	41	28	45	52	0	34	13	0	22	0
708F_022	Bacillariophyta	Fragilariophyceae	Fragilariales	Fragilariaceae	Staurosira	Staurosira_construens		cgttaccgctgcaactatggaagaagtttacaaacgtgcagaatatgctaaaatggtaggctctgtgatcatcatgatcgatttagttatgggttacacagcaattcaaagtattgcactttggtctcgtgaaaacgacatgcttttacatttacatcgtgcgggtaactctacttacgctcgtcaaaagaaccatggtattaatttccgtgttatctgtaaatggatgcgtatgtctggtgtagatcatattcacgcaggta	—	—	0	0	0	0.00099039	0.000882573	5.78257e-05	0.0052384	0.000364311	3.41769e-05	0.00719155	0.00217014	0	0.000838939	0		—	—	0	0	0	658	237	28	4887	304	11	1276	478	0	251	0
708F_023	Bacillariophyta	Bacillariophyceae	Naviculales	Sellaphoraceae	Fistulifera	Fistulifera_saprophila		cattactgcagctacaatggaagaagtgtacaaacgtgctgagtacgctaaaatggtaggatctgtaattgtaatgatcgatttagtaatgggttacacagcaattcaaagtattgcttactgggctcgtgaaaacgatatgttattacacttacaccgtgctggtaactctacatatgctcgtcaaaagaaccatggtattaacttccgtgttatctgtaaatggatgcgtatgtctggtgttgatcatatccacgctggaa	—	—	0	0	0	0.000665985	0.000487732	8.37595e-05	0.000118119	4.14321e-05	0	5.44502e-05	0.00111513	0	0.000181522	0		—	—	0	0	0	396	118	74	120	32	0	10	427	0	55	0
708F_024	Bacillariophyta	Bacillariophyceae	Cymbellales	Cymbellaceae	Cymbella			catcactgcaggtacaatggaagaagtttacaaacgtgctgaatacggtaaagctgtaggttctattgttgtcatgatcgatttagttatgggttacacagcaattcaaagtgctgctatttgggctcgtgataacgattgtttattacacttacaccgtgcaggtaactcaacttacgctcgtcaaaaaaatcacggtattaacttccgtgttatttgtaaatggatgcgtatggctggtgttgatcacatccacgctggta	—	—	0	0	0	0.00381647	0.00718795	0.00211568	0.010569	0.0247715	0.00148365	0.0121903	0.00448421	0	0.00101321	0.00431208		—	—	0	0	0	2284	1418	1145	9689	21978	194	2183	1627	0	210	1317
708F_025	Bacillariophyta	Mediophyceae	Thalassiosirales	Stephanodiscaceae	Pantocsekiella			cgttactgcggctacgatggaagaagtatacaagcgctctgagtatgctaaagcaatcggttctgtagttattatgatcgatttagttatgggttacactgcaattcaatcaatcgcatactgggctcgtgaaaacgatatgcttttacatttacaccgtgcgggtaactctacttatgctcgtcaaaaaaaccatggtattaacttccgtgttatttgtaaatggatgcgtatgtcaggtgtggatcatatccatgctggta	—	—	0	0	0	0.000201062	3.89094e-05	0.000238887	1.31919e-05	6.06585e-05	0.000310776	0	0.000386237	0.00523452	0.000316838	0.00496691		—	—	0	0	0	44	12	153	16	42	12	0	149	1341	96	1517
708F_026	Bacillariophyta	Bacillariophyceae	Naviculales	Naviculaceae	Navicula			cattactgcagctactatggaagaagtttacaaacgtgcagagtatgctaaaactgtaggttctatcattgtaatgatcgatttagtaatgggttatacagcaattcaaagtattgctttatgggctcgtgaaaacgacatgcttttacacttacaccgtgctggtaactctacttatgctcgtcaaaagaaccatggtattaacttccgtgttatctgtaaatggatgcgtatgtcgggtgtagatcatatccacgctggta	—	—	0	0	0	0.000327239	4.53943e-05	0	0.000901213	0.000158748	0	0.000588062	4.39541e-05	0	0	0		—	—	0	0	0	217	14	0	793	163	0	108	18	0	0	0
708F_027	Bacillariophyta	Bacillariophyceae	Bacillariales	Bacillariaceae	Nitzschia	Nitzschia_acicularis		cattacaggtgctacaatggaagacgtttacgaacgtgctgagtatgctaaagaagtaggttctgtaattgtaatgatcgatttagtaatgggttacacagcaattcaaagtattgctttatgggctcgtaaaaatgatatgcttttacacttacaccgtgcaggtaactcaacttacgcgcgtcaaaaaaaccacggtattaacttccgtgtaatctgtaaatggatgcgtatgtctggtgtggatcatattcacgcaggta	—	—	0	0	2.83553e-05	4.06985e-05	0	0	2.52581e-05	6.24652e-05	0	0	7.26812e-05	0.00158126	0.00037745	0		—	—	0	0	10	27	0	0	27	53	0	0	29	340	109	0
708F_028	Bacillariophyta	Bacillariophyceae	Bacillariales	Bacillariaceae	Nitzschia	Nitzschia_draveillensis		catcacaggtgctacaatggaagacgtttacgaacgtgctgagtacgctaaagaagtaggttctattgttgtaatgatcgatttagtaatgggttatactgcaattcaaagtattgctttatgggctcgtaaaaacgatatgcttttacacttacaccgtgctggtaactcaacttacgctcgtcaaaaaaaccacggtattaacttccgtgtaatttgtaaatggatgcgtatgtctggtgtagatcatatccacgcaggta	—	—	0	0	0	0.000791556	0.000476482	0.000309664	1.15429e-05	3.50267e-05	0	0.000347681	2.61155e-05	0.00296253	0.00198474	0.000562903		—	—	0	0	0	473	127	191	14	38	0	62	10	637	507	60
708F_029	Bacillariophyta	Bacillariophyceae	Bacillariales	Bacillariaceae	Nitzschia			cgttacaggtgctacaatggaagacgtttacgaacgtgctgagtacgctaaagaagtaggttctatagttattatgatcgatttagtaatgggttatacagcaattcaaagtattgctttatggtctcgtaaaaacgatatgcttttacacttacatcgtgcaggtaactcaacttacgctcgtcaaaaaaaccacggtattaacttccgtgtaatttgtaaatggatgcgtatgtctggtgtagatcatatccacgcaggta	—	—	0	0	0	0.00469884	0.00294018	0.00175161	2.11356e-05	6.47214e-05	0.004111	0	0.00159427	0.0045788	0.0018473	0.00569554		—	—	0	0	0	2867	620	1395	22	53	947	0	275	1156	376	977
708F_030	Bacillariophyta	Bacillariophyceae	Cymbellales	Gomphonemataceae	Gomphonema	Gomphonema_affine		catcactgctgctacaatggaagaagtatacaaacgtgctgagtatgctaaagcagttggatctgtaattgttatgattgatttagtaatgggttacacagcaattcaaagttctgctatttgggctcgtgaaaacgatatgcttttacatttacaccgtgcaggtaactcaacttatgctcgtcaaaaaaatcatggtatcaacttccgtgttatttgtaaatggatgcgtatgtctggtgtagatcatatccacgctggta	—	—	0	0	0.00117958	6.51589e-05	0.00874719	0.000159177	0.00324476	0.000600116	0	0.00544849	0.000454197	0	0.000283834	5.23867e-05		—	—	0	0	416	43	1531	62	2690	550	0	985	48	0	86	16
708F_031	Bacillariophyta	Fragilariophyceae	Fragilariales	Fragilariaceae	Fragilaria	Fragilaria_gracilis		catcactgctgctactatggaagaactttacaaacgtggtgcttacgctaaagctgtaggttctgtaattgttatgatcgatttagttttaggttacacagcaattcaaagtgctgctatctgggctcgtgaaaacgatttagttttacacttacaccgtgcaggtaactcaacttacgctcgtcaaaaaaatcacggtatcaacttccgtgtaatctgtaaatggatgcgtatgtctggtgttgaccacattcacgcaggta	—	—	0	0	0.00125612	0.00344164	4.53943e-05	7.97388e-05	0.000168411	3.60626e-05	0.00199796	0.000194137	0.0023486	3.49754e-05	0.00102834	6.87576e-05		—	—	0	0	305	1670	14	40	177	34	597	35	421	10	187	21
708F_032	Bacillariophyta	Bacillariophyceae	Naviculales	Naviculaceae	Navicula	Navicula_lanceolata		catcacagcagctactatggaagaagtatacaaacgtgctgagtatgctaaagctgttggttctatcgttgttatgatcgatttagtaatgggttatactgcaatccaaagtattgctttatggtctcgtgaaaacgatatgcttttacacttacatcgtgctggtaactctacttacgctcgtcaaaagaaccatggtattaacttccgtgttatctgtaaatggatgcgtatgtctggtgtagatcacatccacgctggta	—	—	0	0	0	1.9796e-05	0	0	2.22598e-05	2.78936e-05	4.03909e-05	0	0	0	0	0		—	—	0	0	0	13	0	0	23	24	13	0	0	0	0	0
708F_033	Bacillariophyta	Bacillariophyceae	Bacillariales	Bacillariaceae	Nitzschia			cgttacagctgcaactttagaagaaacttacaaacgtgctgaatatgctaaagaagtaggttcgatcatcgttatggttgatttagttatgggttacacagctttacaatcaatggcttattggtcacgtgaaaatgatatgttattacatttacaccgtgctggtaactctacttacgctcgtcaaaaaaatcatggtattaacttccgtgttatttgtaaatggatgcgtatgactggtgttgatcatatccatgctggta	—	—	0	0	0	1.78889e-05	0	0	9.77344e-05	3.83648e-05	0	0	0	0	7.02238e-05	0		—	—	0	0	0	12	0	0	104	37	0	0	0	0	20	0
708F_034	Bacillariophyta	Bacillariophyceae	Cymbellales	Gomphonemataceae				catcactgctggtacaatggaagaagtgtacaaacgtgctgagtacgctaaagcagttggttctgtagttgtaatgatcgatttagttatgggttatacagctattcaaagttctgctatctgggctcgtgaaaatgatatgcttttacatttacaccgtgcaggtaactcaacttacgctcgtcaaaaaaaccatggtattaacttccgtgttatttgtaaatggatgcgtatgtctggtgtagatcatatccacgctggta	—	—	0	0	0	0.000358227	3.56669e-05	0	2.36837e-05	0	0	0	0	0	0.00130448	0		—	—	0	0	0	240	11	0	24	0	0	0	0	0	241	0
708F_035	Bacillariophyta	Bacillariophyceae	Naviculales	Naviculaceae	Navicula	Navicula_gregaria		catcacagcagctactatggaagaagtgtacaaacgtgcagaatatgctaaaacggtaggttctatcattgtaatgatcgatttagtaatgggttatacagcaattcaaagtattgctctttgggctcgtgaaaacgatatgcttttacacttacatcgtgctggtaactcaacttacgctcgtcaaaagaatcatggtatcaacttccgtgttatctgtaaatggatgcgtatgtctggtgtagatcacatccacgctggta	—	—	0	0	0	1.82733e-05	0	1.24507e-05	0.00245122	4.87889e-05	0	0	0	0	0	0		—	—	0	0	0	12	0	11	2247	39	0	0	0	0	0	0
708F_036	Bacillariophyta	Bacillariophyceae	Naviculales	Pleurosigmataceae	Gyrosigma	Gyrosigma_acuminatum		catcactgcagctactatggaagaagtttacaaacgtgcagagtatgctaaaactgtaggttctatcattgtaatgatcgatttagttatgggttacacagcaatccaaagtattgctttatgggctcgtgaaaacgatatggtattacatttacaccgtgcaggtaactctacttacgctcgtcaaaaaaaccatggtattaacttccgtgttatttgtaaatggatgcgtatgtgtggtgtagatcatatccacgctggta	—	—	0	0	0	1.67505e-05	3.56669e-05	0	1.07184e-05	2.71262e-05	0	0	0	0	0	0		—	—	0	0	0	11	11	0	13	23	0	0	0	0	0	0
708F_037	Bacillariophyta	Bacillariophyceae	Cymbellales	Cymbellaceae	Cymbella	Cymbella_neocistula		cattactgctgctacaatggaagaagtttacaaacgtgctgattacagtaaagctgtaggttctatcgttgtaatgatcgatttagttatgggttacacagcaattcaaagtgctgctatctgggctcgtgataacgattgtttattacacttacaccgtgcaggtaactcaacttacgctcgtcaaaaaaaccatggtattaacttccgtgttatttgtaaatggatgcgtatggctggtgtagatcatatccacgctggta	—	—	0	0	0	0.000530455	0.00029715	0.000940744	0.0173207	0.00192276	0.00107519	5.74178e-05	0.0010952	0	0.0100338	0		—	—	0	0	0	286	48	623	14810	1786	322	10	138	0	2273	0
708F_038	Bacillariophyta	Bacillariophyceae	Cymbellales	Gomphonemataceae	Didymosphenia	Didymosphenia_geminata		catcactgctggtacaatggaagaagtatacaaacgtgctgagtacggtaaagctgtaggttctatcgttgtaatgatcgatttagttatgggttacacagcaattcaaagtgctgctatttgggctcgtgataacgatatgcttttacatttacaccgtgcaggtaactctacttacgctcgtcaaaagaatcatggtattaacttccgtgtaatctgtaaatggatgcgtatggctggtgtagatcatatccacgctggta	—	—	0	0	0	0	0	0	0	7.67411e-06	0	0.000643777	0	0	0	0		—	—	0	0	0	0	0	0	0	10	0	117	0	0	0	0
708F_039	Bacillariophyta	Bacillariophyceae						cattactgctggtacaatggaagaagtgtacaaacgtgctgaatacggtaaagctgttggttctgtaatcgtaatgatcgatttagttatgggttacacagcaattcaaagtgctgctatttggtctcgtgacaacgatatgcttttacatttacaccgtgcaggtaactcaacttacgctcgtcaaaagaaccatggtattaacttccgtgttatctgtaaatggatgcgtatgtctggcgtagatcatatccacgctggta	—	—	0	0	0	0.000124515	0.000291623	5.69719e-05	1.23659e-05	0.000245875	0	0	0	0	0	0		—	—	0	0	0	82	65	19	11	181	0	0	0	0	0	0
708F_040	Bacillariophyta	Bacillariophyceae	Bacillariales	Bacillariaceae	Nitzschia	Nitzschia_pumila		cgttacaggtgctacaatggaagacgtttacgaacgttctgagtacgctaaagaagtaggttctgtaattatcatgatcgatttagtaatgggttatacagcgattcaaagtattgctttatgggctcgtagtaatgatatgattttacatttacaccgtgctggtaactcaacttacgctcgtcaaaaaaatcacggtattaacttccgtgtaatttgtaaatggatgcgtatgtctggtgtagatcatattcacgctggta	—	—	0	0	0	0.000149683	0.000393325	0	0.00120537	0.0001444	0	0.00209776	0	0	4.09418e-05	0		—	—	0	0	0	100	45	0	1151	161	0	379	0	0	11	0
708F_041	Bacillariophyta	Bacillariophyceae	Achnanthales	Achnanthidiaceae	Achnanthidium	Achnanthidium_pyrenaicum		catcactgctggtacaatggaagagttatacaaacgtgctgagtatgctaaatctgttggttcagtagttatcatgatcgatttagtactaggctacacagcaattcaaagtgctgcaatttggtctcgtgaaaatgattgtattttacacttacaccgtgcaggtaactctacatacgctcgtcaaaaaaatcatggtatcaacttccgtgttatttgtaaatggatgcgtatgtctggtgtagatcatatccacgctggta	—	—	0	0	0	0	3.24245e-05	0	0	5.23092e-05	0	0.00257015	0	0	0	0		—	—	0	0	0	0	10	0	0	40	0	468	0	0	0	0
708F_042	Bacillariophyta	Bacillariophyceae	Naviculales	Pinnulariaceae	Pinnularia			catcactgctggtacaatggaagaagtttacgcgcgtgcagaatatgctaaatcagtaggttctatcattgttatgatcgatttagttatgggttacacagcaattcaaagtgcagctctttgggctcgtagtaatgacatgatcttacacttacaccgtgcaggtaactcaacttacgctcgtcaaaaaaaccacggtattaacttccgtgttatctgtaaatggatgcgtatgtctggtgtagatcacatccacgcgggta	—	—	0	0	0	0.000102861	0.000924872	0	0	0	0	0	0	0	0	0		—	—	0	0	0	69	137	0	0	0	0	0	0	0	0	0
708F_043	Bacillariophyta	Bacillariophyceae	Naviculales	Naviculaceae	Navicula	Navicula_capitatoradiata		cattacagcagctacaatggaagaagtatacaaacgtgctgagtatgctaaaactgttggttctgtaattgttatgatcgatttagtaatgggttacacagcaattcaaagtattgctttatgggctcgtgaaaatgatatggttttacacttacaccgtgctggtaactctacttacgctcgtcaaaagaatcatggtattaacttccgtgtaatctgtaaatggatgcgtatgtctggtgtagatcacattcacgctggta	—	—	0	0	0	0	0.00082563	0.00109593	0.00403809	0.00122081	0.00252208	0.00112531	2.93027e-05	0	0.0160955	0		—	—	0	0	0	0	176	739	3615	1236	533	201	12	0	3589	0
708F_044	Bacillariophyta	Bacillariophyceae	Cymbellales	Anomoeoneidaceae	Adlafia	Adlafia_minuscula		catcacagcagcaacaatggaagaagtttacaaacgtggaaactacgcgaaaaacgttggttctgtaatcgttatgatcgatttagttatgggttatacagcaattcaaagtgctgcaatctggtcacgtgaaaatgatatgattttacatttacaccgtgctggtaactctacttatgctcgtcaaaaaaatcacggtattaacttccgtgttatttgtaaatggatgcgtatgtctggtgtagatcatatccacgctggta	—	—	0	0	0	1.52277e-05	0.00114205	0	0.000733846	7.71733e-05	0	0.00362021	0.0017872	0	0.000427315	0		—	—	0	0	0	10	234	0	745	57	0	657	443	0	104	0
708F_045	Bacillariophyta	Mediophyceae	Thalassiosirales					catcacagctgctactatggaagaagtgtacaaacgtgctgagtatgctaaagcaatcggttctgtgattgttatgatcgatttagttatgggttacactgcaattcaatcaattgcatactgggctcgtgaaaacgatatgcttttacacttacaccgtgctggtaactctacttacgctcgtcaaaaaaaccatggtattaacttccgtgttatctgtaaatggatgcgtatgtcaggcgtagatcacatccacgctggta	—	—	0	0	0	0	0	0	0	0	0	0	0	0	0.000468656	0.00015716		—	—	0	0	0	0	0	0	0	0	0	0	0	0	142	48
708F_046	Bacillariophyta	Bacillariophyceae	Bacillariales	Bacillariaceae	Nitzschia	Nitzschia_capitellata		cgttacaggtgctacaatggaagacgtttacgaacgttctgagtatgctaaagaagtaggttctgtaattatcatgatcgatttagtaatgggttatacagcaattcaaagtattgctttatgggctcgtaaaaacgatatgattttacacttacaccgtgcaggtaactcaacttatgcacgtcaaaaaaatcatggtattaacttccgtgtaatttgtaagtggatgcgtatgtctggtgtagatcatatccacgctggta	—	—	0	0	0	1.82733e-05	0	0	0	0	0	0	0	0	0	0		—	—	0	0	0	12	0	0	0	0	0	0	0	0	0	0
708F_047	Bacillariophyta	Bacillariophyceae	Naviculales	Sellaphoraceae	Mayamaea			catcactgctggtacaatggaagaagtttacgctcgtgcagaatatgctaaaagtgttggttctatagttgttatgatcgatttagttatgggttatactgctatccaaagtgctgcaatctggtctcgtgcaaatgatatgcttttacatttacaccgtgctggtaactctgcttacgctcgtcaaaagaatcatggtattaacttccgtgttatctgtaaatggatgcgtatgtctggtgtagatcatatccacgctggta	—	—	0	0	0	0.00012075	0.000488139	0	0.000249811	1.35392e-05	0	0.000748322	0	0	0	0		—	—	0	0	0	81	67	0	207	10	0	136	0	0	0	0
708F_048	Bacillariophyta	Bacillariophyceae	Cymbellales	Anomoeoneidaceae	Adlafia	Adlafia_minuscula		catcacagctgcaacaatggaagaagtttacaaacgtggaaactacgctaaaaacgttggttctatcgttgttatgatcgacttagttatgggttatacagcaattcaaagtgctgcaatctggtcacgtgaaaatgatatgattttacatttacaccgtgctggtaactctacttatgctcgtcaaaaaaatcacggtattaacttccgtgttatttgtaaatggatgcgtatgtctggtgtagatcatatccatgctggta	—	—	0	0	0	0	0	0	0	0	0	0	0	0	0.000126547	0		—	—	0	0	0	0	0	0	0	0	0	0	0	0	34	0
708F_049	Bacillariophyta	Bacillariophyceae	Naviculales	Naviculaceae	Navicula	Navicula_cryptotenella		cgttactgcagctactatggaagaagtatacaaacgtgcagaatacgctaaagcaattggttctatagttattatgatcgatttagtaatgggctatacagcaattcaaagtattgctatttggtctcgtgaaaacgacatgcttttacacttacaccgtgctggtaactcgacttatgctcgtcaaaagaatcacggtattaacttccgtgttatttgtaaatggatgcgtatgtctggtgtagatcatatccacgctggta	—	—	0	0	3.11908e-05	0.000363098	0.00046367	0	0.00020013	0.00252914	0	0.000189479	0.000283873	0	0	0		—	—	0	0	11	242	143	0	178	2702	0	33	30	0	0	0
708F_050	Bacillariophyta	Bacillariophyceae	Naviculales	Pinnulariaceae	Caloneis			catcactgctggtactatggaagaagttatcaaacgtgcagactacgctaaagcagtaggttctgttatcgttatgatcgatttagttatgggttacacagcaattcaaagtgctgctatttgggctcgtgaaaacgatatgcttttacatttacaccgtgcaggtaactcaacttacgcacgtcaaaaaaatcacggtattaacttccgtgttatctgtaaatggatgcgtatgtctggtgtagatcatatccacgctggta	—	—	0	0	0	0	0	0	0	0	0	0.000932538	0	0	0.000482785	0		—	—	0	0	0	0	0	0	0	0	0	168	0	0	139	0
708F_051	Bacillariophyta	Fragilariophyceae	Fragilariales	Fragilariaceae	Staurosira	Staurosira_venter		cgttaccgctgcaactatggaagaagtttacaaacgtgcagaatatgctaaactggtaggctctgtgatcattatgatcgatttagttatgggttacacagcaattcaaagtattgcaatatgggctcgtgaaaacgacatgattttacatttacatcgtgcgggtaattctacttacgctcgtcaaaaaaaccatggtattaatttccgtgttatctgtaaatggatgcgtatgtctggtgtagatcatattcacgcaggta	—	—	0	0	0	0	0.00146959	0.000110945	0.000950485	0.000132955	0	0.00218759	0.000643446	0	0	0		—	—	0	0	0	0	313	37	902	91	0	397	68	0	0	0
708F_052	Bacillariophyta	Fragilariophyceae						catcacagctgcaactatggaagaagtttacaaacgtgctaactacgctaaagaagttggctctgtaattgttatgatcgatttagttatgggttatacagcaattcaaagtgctgcaatttgggctcgtgaaaatgatatgcttttacatttacaccgtgctggtaactctacttatgctcgtcagaaaaatcatggtattaatttccgtgttatctgtaaatggatgcgtatgtctggggtagaccatatccacgctggta	—	—	0	0	0	0	0.000378408	0	0	0	0	0.0373939	0.00754757	0.0030598	0.00432021	0.00836548		—	—	0	0	0	0	98	0	0	0	0	6700	2701	871	959	1856
708F_053	Bacillariophyta	Bacillariophyceae	Naviculales	Stauroneidaceae	Stauroneis			catcactgcaggtactatggaagaagtttacaaacgtgctcaatacgctaaagcagtaggttctgtaattgtaatgatcgatttagtaatgggttatacagcaattcaaagttctgctctatgggctcgtgataacgatatgcttttacatttacaccgtgcaggtaactctacatacgctcgtcaaaaaaatcatggtattaacttccgtgttatttgtaaatggatgcgtatgtctggtgtagatcatatccacgctggta	—	—	0	0	0	0	0	0.000128936	0	0	0	0	0	0	0	0		—	—	0	0	0	0	0	43	0	0	0	0	0	0	0	0
708F_054	Bacillariophyta	Bacillariophyceae	Naviculales					cattactgctggtacaatggaagaagtttacgctcgtgcagagtatgctaaaagcgttggttctgttgttgtgatgatcgatttagttatgggttacacagcaattcaaagtgctgcaatttggtctcgtgcaaacgatatgattttacatttacaccgtgctggtaactctgcttacgctcgtcaaaaaaatcatggtattaacttccgtgttatttgtaaatggatgcgtatgtctggtgtagaccatattcacgctggta	—	—	0	0	0	0	0.000999487	0.000134694	0	0	0	0.00159775	0	0	0	0		—	—	0	0	0	0	206	119	0	0	0	292	0	0	0	0
708F_055	Bacillariophyta	Fragilariophyceae	Fragilariales	Fragilariaceae	Ulnaria	Ulnaria_ulna		gttactgcatctactatggaagaactttacaaacgtgctaactacgctaaagctgtaggttctgtaatcatcatgatcgatttagtattaggttacacagctattcaaagtgctgctatctggtctcgtgaaaatgatatggtattacacttacaccgtgcaggtaactcaacttacgctcgtcaaaaaaatcacggtattaacttccgtgtaatttgtaaatggatgcgtatgtctggtgttgaccacatccacgctggta	—	—	0	0	0	0.00112133	0.00327455	0.00102093	0.000261638	0.000996312	0.00246831	0.000944259	0.00396559	0.000372326	0.00192283	0.000756405		—	—	0	0	0	683	665	711	219	909	466	170	1120	87	413	90
708F_056	Bacillariophyta	Bacillariophyceae	Naviculales	Naviculaceae	Navicula			cattactgcagctactatggaagaagtttacaaacgtgcagagtatgctaaaacggtaggttctgtaattgttatgatcgatttagtaatgggttatacagcgattcaaagtattgctttatgggctcgtgaaaacgacatgattttacacttacaccgtgctggtaactctacttatgctcgtcaaaaaaatcatggtattaacttccgtgttatctgtaaatggatgcgtatgtctggtgtagatcatatccatgctggta	—	—	0	0	0	0	0.000342113	0.000206818	0.000372474	0.000277494	0	0	0.00157286	0	0	0		—	—	0	0	0	0	40	125	337	276	0	0	501	0	0	0
708F_057	Bacillariophyta	Bacillariophyceae	Cymbellales	Gomphonemataceae	Gomphonema			cattactgcagccacaatggaagaagtgtacaaacgtgctgagtacgctaaagcagttggttctgtaatcgtaatgatcgatttagttatgggttacacagcaattcaaagttcagctatctgggctcgtgataacgatatgcttttacacttacaccgtgctggtaactcaacttatgctcgtcaaaaaaatcatggtattaacttccgtgttatttgtaaatggatgcgtatgtctggtgtagaccatatccacgctggta	—	—	0	0	0	0	0.000281928	0	0.0112918	0	0	0	0	0	0	0		—	—	0	0	0	0	30	0	9805	0	0	0	0	0	0	0
708F_058	Bacillariophyta	Bacillariophyceae	Naviculales	Naviculaceae	Navicula	Navicula_cryptotenella		cattactgcagctactatggaagaagtttacaaacgtgcagaatatgctaaaacagttggttctgtaatcgttatgatcgatttagtaatgggttacacagcaattcaaagtattgctatttgggctcgtgaaaacgacatgcttttacacttacaccgtgctggtaactcgacttatgctcgtcaaaagaatcacggtattaacttccgtgttatttgtaaatggatgcgtatgtctggtgtagatcatatccacgctggta	—	—	0	0	0	0.000489954	0.000934232	0.000129035	0.00702786	0.000151459	0	0	0	0	0	0		—	—	0	0	0	326	237	114	6362	106	0	0	0	0	0	0
708F_059	Bacillariophyta	Bacillariophyceae	Naviculales					catcactgctggtacaatggaagaagtttatgcacgtgcagaatatgctaaagcagtaggttctatcattgttatgatcgatttagttatgggttacacagcaattcaaagtgctgctatttgggctcgtgctaatgacatgatcttacacttacaccgtgcaggtaactcaacttacgctcgtcaaaaaaaccatggtattaacttccgtgttatttgtaaatggatgcgtatgtgtggtgtagatcacatccatgctggta	—	—	0	0	0	0.000129056	0.000801747	0	9.36879e-05	0.00013476	0	0	0	0	0.00040397	0		—	—	0	0	0	21	97	0	34	95	0	0	0	0	74	0
708F_060	Bacillariophyta	Bacillariophyceae	Achnanthales	Achnanthidiaceae	Achnanthidium	Achnanthidium_delmontii		cattactgctggtacaatggaagagctatacaaacgtgctgagtatgctaaagctgttggttcagtaattgtaatgatcgatttagtattaggttacacagcaattcaaagtgccgcaatctgggctcgtgaaaacgattgtattttacacttacaccgtgcaggtaactctacttacgctcgtcaaaaaaatcatggtatcaacttccgtgttatttgtaaatggatgcgtatgtctggtgtagaccatattcacgcaggta	—	—	0	0	0	0	0	0	0	0	0	7.15308e-05	0	0	0	0.00129359		—	—	0	0	0	0	0	0	0	0	0	13	0	0	0	122
708F_061	Bacillariophyta	Bacillariophyceae						cattactgctggtacaatggaagaagtgtacaaacgtgctgaatacggtaaagctgttggttcagttattgtaatgatcgatttagttatgggttacactgcaattcaaagtgctgcaatctgggctcgtgataacgatatgttattacacttacaccgtgctggtaactcaacttacgcccgtcaaaaaaatcacggtattaacttccgtgttatttgtaaatggatgcgtatgtctggtgtagatcacatccatgctggta	—	—	0	0	0	0.00266713	0.00172464	0.00258243	0	1.88649e-05	0.00500333	0.0046829	0.00358453	0.00605996	0	0.00599347		—	—	0	0	0	1656	386	1550	0	11	1597	840	1412	1562	0	1788
708F_062	Bacillariophyta	Bacillariophyceae	Achnanthales	Achnanthidiaceae				catcactgctggtacaatggaagaagtgtacaaacgtgctgactacgctaaagctgttggttcagtagttgttatgatcgatttagtaatgggttatacagcaattcaaagtgctgctatctgggctcgtgaaaacgattgtgtattacatttacaccgtgcaggtaactctacatatgctcgtcaaaagaatcatggtatcaatttccgtgttatctgtaaatggatgcgtatgtctggtgtagatcatatccacgctggta	—	—	0	0	0	0	0	0.000210092	0	0	0	0.00248246	0	0	0	0		—	—	0	0	0	0	0	132	0	0	0	451	0	0	0	0
708F_063	Bacillariophyta	Bacillariophyceae	Achnanthales	Achnanthidiaceae				catcactgctggtacaatggaagaagtgtacaaacgtgctgagtacgctaaagctgttggttcaatcattgttatgattgatttagtaatgggttataccggaattcaaagtgctgctatctgggctcgtgaaaacgattgtgtattacatttacaccgcgcaggtaactctacatatgctcgtcaaaaaaatcatggtattaacttccgtgttatttgtaaatggatgcgtatgtctggtgtagatcatatccatgctggta	—	—	0	0	0	0	0.000195026	0	0	4.06175e-05	0	0.000603663	0	0	0.00041585	0		—	—	0	0	0	0	23	0	0	30	0	108	0	0	126	0
708F_064	Bacillariophyta	Bacillariophyceae	Cymbellales	Anomoeoneidaceae	Adlafia	Adlafia_minuscula		catcacagcagcaacaatggaagaagtttacaagcgtgcaaattacgctaaaaatgtaggttctgtaattgttatgatcgatttagttatgggttatacagcaattcaaagtgctgcaatctggtcacgtgaaaatgatatgattttacatttacaccgtgctggtaactctacttatgctcgtcaaaaaaatcacggtattaacttccgtgttatttgtaaatggatgcgtatgtgtggtgtagatcatatccacgctggta	—	—	0	0	0	0	0.00345925	0.000145591	7.0823e-05	0	0.000372591	0	0	0.00205571	0	0		—	—	0	0	0	0	644	57	63	0	113	0	0	519	0	0
708F_065	Bacillariophyta	Bacillariophyceae	Bacillariales	Bacillariaceae	Nitzschia	Nitzschia_fonticola		cgtaacagctgcaactatggaagaagtaatcaaacgttgtcaatacgcgaaagaagtaggttctgtcgttgttatgatcgatttagttatgggttacacagctattcaaagtgctgcaatctgggctcgtgaaaacgatatgcttttacatttacaccgtgcaggtaactctacatatgcgcgtcaaaaaaatcatggtatcaacttccgtgtaatttgtaaatggatgcgtatgtctggtgtagatcatatccatgctggta	—	—	0	0	0	0.000152807	0.000646415	1.69783e-05	0.00125263	0.000363227	0	0.000627274	8.05825e-05	0.000423218	0.000604174	0.00315143		—	—	0	0	0	101	142	15	1321	399	0	113	33	91	133	57
708F_066	Bacillariophyta	Fragilariophyceae	Fragilariales	Fragilariaceae	Fragilaria			cgttactgcagctactatggaagaactttacaaacgtggtgcttacgctaaagctgtaggttctgtaatcgttatgatcgatttagttttaggttacacagcaattcaaagtgctgctatctgggctcgtgaaaacgatttagtattacacttacaccgtgcaggtaactcaacttatgctcgtcaaaaaaatcacggtattaacttccgtgtaatttgtaaatggatgcgtatgtctggtgttgatcatatccacgctggta	—	—	0	0	0	5.11017e-05	0.000606322	8.13344e-05	0.0121449	0.000208921	7.06222e-05	0.00239212	0.000861055	0.000345498	0.00063571	0		—	—	0	0	0	34	91	46	9676	162	21	430	230	79	154	0
708F_067	Bacillariophyta	Bacillariophyceae	Cymbellales	Cymbellaceae	Encyonopsis	Encyonopsis_subminuta		catcactgctggtacaatggaagaagtttacaaacgtgctaactacggtaaagctgtaggttcagtaattgtaatgatcgatttagttatgggttacacagcaattcaaagtgctgctatttgggctcgtgataacgatatgcttttacacttacaccgtgcaggtaactcaacttatgcgcgtcaaaaaaatcacggtattaacttccgtgttatttgtaaatggatgcgtatgtctggtgtagatcacatccacgctggta	—	—	0	0	0	0.000440183	0.00111849	0.000722851	0.000377431	0.000135778	0	0.00126223	0.00123866	0	0.000922674	0		—	—	0	0	0	252	232	530	359	152	0	222	283	0	204	0
708F_068	Bacillariophyta	Bacillariophyceae						cattaccgctggtaccatggaagaagtttatgcacgtgctgaatatgctaaaaatcttggttctattgtggttatgatcgatttagttatgggttatacagcaattcaaagtgctgccatttgggctcgtgctaatgacatgctattacatttacaccgtgctggtaactctgcttacgcgcgtcaaaaaaatcatggtattaacttccgtgttatttgtaaatggatgcgtatgtcaggtgtagatcatatccacgctggta	—	—	0	0	0.00365701	0	0	0	8.24491e-05	0	0	0	0	0	0.000117078	0		—	—	0	0	134	0	0	0	100	0	0	0	0	0	10	0
708F_069	Bacillariophyta	Bacillariophyceae	Naviculales	Brachysiraceae	Brachysira			catcactgcaggtacaatggaagaaatgtacaaacgtgctgaatacgctaaagcagttggatctgtaatcgttatgatcgatttagttatcggttatactgcaattcaatcatctgctatctgggctcgtgaaaacgacatgcttcttcacttacaccgtgcaggtaactcagcttacgctcgtcaaaaaaaccacggtattaacttccgtgttatttgtaaatggatgcgtatgtgtggtgtagaccatatccacgctggta	—	—	0	0	0	0.0137436	0.0034083	0.000339961	0	0	0	0.00053373	0.00103994	0	9.30496e-05	3.27417e-05		—	—	0	0	0	8437	876	230	0	0	0	97	354	0	25	10
708F_070	Bacillariophyta	Fragilariophyceae	Fragilariales	Fragilariaceae	Fragilaria			cattactgctgcaactatggaagaactatacaaacgtggtgaatatgctaaagctgtaggttctgtaatcgttatgatcgatttagttttaggttatacagcaattcaaagtgctgctatctgggctcgtgaaaacgatttagtattacacttacaccgtgcaggtaactcaacttacgctcgtcaaaaaaatcatggtatcaacttccgtgtaatttgtaaatggatgcgtatgtctggtgttgatcatatccacgcaggta	—	—	0	0	0	0.00127218	0	0	0	0	0	0.000126319	0.000406885	0	0	0.000624915		—	—	0	0	0	644	0	0	0	0	0	22	43	0	0	32
708F_071	Bacillariophyta	Bacillariophyceae	Cymbellales	Cymbellaceae	Encyonopsis	Encyonopsis_falaisensis		catcactgctgctacaatggaagaagtttacaaacgtgctgagtacggtaaagctgttggttcagtaattgtaatgatcgatttagttatgggttacacagcaattcaaagtgctgcgatttgggctcgtgaaaacgatttaattttacacttacaccgtgcaggtaactcaacttacgctcgtcaaaaaaatcatggtattaacttccgtgttatttgtaaatggatgcgtatgtctggtgtagatcacatccacgctggta	—	—	0	0	0	0.000996198	0.00351685	0.000681327	0	0.000365747	0	0.000593507	0.00106711	0.00631832	0.014298	0		—	—	0	0	0	617	635	413	0	273	0	109	437	1667	3206	0
708F_072	Bacillariophyta	Bacillariophyceae	Naviculales	Diploneidaceae	Diploneis	Diploneis_subovalis		catgactgcaggtactatggatgagtgtatccgtcgtggtgaatacgctgtttcagttggttcagttattgttatggttgatttagtattaggttacacagcaatccaaactgcagctatctgggctcgtgaaaacgacgtaattttacatttacatcgtgcaggtaactcaacatacgctcgtcaaaaaaatcatggtattaacttccgtgttatttgtaaatggatgcgtatgtctggtgtagatcatatccacgctggta	—	—	0	0	0	0.000122256	0	0	0	0	0	0	0	0	0	0		—	—	0	0	0	81	0	0	0	0	0	0	0	0	0	0
708F_073	Bacillariophyta	Bacillariophyceae	Bacillariales	Bacillariaceae	Nitzschia			cgttacaggtgctacaatggaagacgtttacgaacgtgctgagtacgctaaagaagtaggttctatagttatcatgatcgatttagtaatgggttatacagcaattcaaagtattgctttatggtctcgtagtaacgatatgattttacatttacatcgtgcgggtaactcaacttacgctcgtcaaaaaaatcacggtattaacttccgtgtaatctgtaaatggatgcgtatgtctggtgtagatcatattcacgctggta	—	—	0	0	0	0	0	0	0	0	0	0	0	0	0	0.00208237		—	—	0	0	0	0	0	0	0	0	0	0	0	0	0	636
708F_074	Bacillariophyta	Bacillariophyceae	Cymbellales	Cymbellaceae				catcactgctggtacaatggaagaagtttacaaacgtgctgaatacggtaaagctgttggttcagtaattgtaatgatcgatttagttatgggttatacagcaattcaaagtgctgctctttgggctcgtgataacgattgtattctacacttacaccgtgcaggtaactcaacttacgctcgtcaaaagaaccatggtattaacttccgtgttatttgtaaatggatgcgtatgtctggtgtagatcatatccacgctggta	—	—	0	0	0.00106899	0	0.000422893	0	0	0.00107248	0.00241051	0.00188955	0.000548426	0	0.000398936	0		—	—	0	0	377	0	45	0	0	1070	416	337	210	0	75	0
708F_075	Bacillariophyta	Bacillariophyceae						catcactgcggctacgatggaagaagtttatgcacgtgcagaatatggtaaagcagttggttctgtaattgttatgatcgatttagttatgggttatacagcaattcaaagtgctgctatttggtcacgtaacaacgatatggtattacatttacaccgtgcaggtaactctacttatgctcgtcaaaagaatcacggtattaacttccgtgttatctgtaaatggatgcgtatggctggtgtagatcacatccacgctggta	—	—	0	0	0	0.000373325	0.00088251	0.00044892	0	0	0	0.000264114	0	0	0	0		—	—	0	0	0	193	241	252	0	0	0	48	0	0	0	0
708F_076	Bacillariophyta	Bacillariophyceae	Naviculales	Sellaphoraceae	Mayamaea	Mayamaea_permitis		cattactgctggtacaatggaagaagtgtatgctcgtgcagaatacgctaaatctgttggttctatagttgttatgatcgatttagttatgggttatacagcaatccaaagtgctgcaatctggtctcgtcaaaacgacatgcttttacacttacaccgtgctggtaactcagcttacgctcgtcaaaaaaatcatggtattaacttccgtgttatttgtaaatggatgcgtatgtctggtgtagatcatatccacgctggta	—	—	0	0	0	0	0	0	0.00199243	0	0	0.000770331	0	4.35699e-05	0	0		—	—	0	0	0	0	0	0	1640	0	0	140	0	11	0	0
708F_077	Bacillariophyta	Bacillariophyceae	Bacillariales	Bacillariaceae	Nitzschia	Nitzschia_supralitorea		cgtgacagctgctactatggaagaagtttataagcgttgtgaatatgctaaagaagtaggttctgtaattgtgatgatcgatttagtaatgggttatacagcaattcaaagtactgcactttgggctcgtgacaacgatatgcttttacatttacaccgtgcaggtaactctacatatgcacgtcaaaaaaatcatggtattaacttccgtgttatttgtaaatggatgcgtatgtctggtgtagatcatattcacgctggta	—	—	0	0	0	0	0	0	0.000538669	0	0	0	0	0	0	0		—	—	0	0	0	0	0	0	534	0	0	0	0	0	0	0
708F_078	Bacillariophyta	Bacillariophyceae	Naviculales	Neidiaceae	Neidium	Neidium_lowei		catcactgcaggtactatggaagaagtttacaaacgtgctgaatatgctaaagcagtaggttctatcgttgttatgattgacttagtaatgggttatacagcaattcaaagttgtgctatttgggctcgtgaaaatgatatgcttctacatttacaccgtgcaggtaattcaacatatgctcgtcaaaaaaatcatggtattaacttccgtgttatttgtaaatggatgcgtatgtctggtgtagatcacatccacgctggta	—	—	0	0	0	0	0.000178555	0	0	0	0	0	0	0	0	0		—	—	0	0	0	0	19	0	0	0	0	0	0	0	0	0
708F_079	Bacillariophyta	Bacillariophyceae	Naviculales	Naviculaceae	Navicula	Navicula_cryptotenella		cgttactgcagctactatggaagaagtgtacaaacgtgcagaatacgctaaaacgattggttctatagtaattatgatcgatttagtaatgggttacacagcaattcaaagtattgctatttggtctcgtgaaaacgacatgcttttacacttacaccgtgctggtaactctacttatgctcgtcaaaagaatcacggtattaacttccgtgttatttgtaaatggatgcgtatgtctggtgtagatcatatccatgctggta	—	—	0	0	0	0	0	0	0	0	0	0.00226077	0	0	0	0		—	—	0	0	0	0	0	0	0	0	0	404	0	0	0	0
708F_080	Bacillariophyta	Fragilariophyceae						catcactgcggcaactatggaagaagtttacaaacgtgcaaattacgctaaagaagtaggttctgtaatcgttatgatcgatttagttatgggttatacagcaattcaaagtgctgcaatctgggctcgtgataatgatatgattttacatttacaccgtgcaggtaactctacttatgctcgccaaaaaaaccacggtattaacttccgtgttatttgtaaatggatgcgtatgtctggtgtagatcatatccatgctggta	—	—	0	0	0	0	0	0	0	3.29987e-05	0	0.0012256	0	0	0	0		—	—	0	0	0	0	0	0	0	43	0	221	0	0	0	0
708F_081	Bacillariophyta	Bacillariophyceae	Naviculales	Naviculaceae	Navicula	Navicula_cryptotenella		cattactgcagctactatggaagaagtgtacaaacgtgcagaatacgctaaaaatgttggttctgtaatcgttatgatcgatttagtaatgggttacacagcaattcaaagtattgctatttgggctcgtgaaaacgatatgcttttacacttacaccgtgctggtaactctacttatgctcgtcaaaagaatcacggtattaacttccgtgttatctgtaaatggatgcgtatgtctggtgtagatcatatccatgctggta	—	—	0	0	0	0	0	0	0	0	0	0	2.68608e-05	0	0	0		—	—	0	0	0	0	0	0	0	0	0	0	11	0	0	0
708F_082	Bacillariophyta	Bacillariophyceae	Achnanthales	Achnanthidiaceae				cattactgctggtacaatggaagaagtgtacaaacgtgctgagtacgctaaagctgttggttcagtaattgttatgatcgatttagtaatgggttacactgcaattcaaagtgctgctatctgggctcgtgaaaatgattgtgtattacatttacatcgtgcaggtaactctacatatgctcgtcaaaagaatcatggtattaacttccgtgttatctgtaaatggatgcgtatgtctggtgtagatcatatccacgctggta	—	—	0	0	0	0.000174721	0.00136536	0.00020199	0.000134001	0.00055548	0	0.000401925	0.000156281	0.00191316	0.000234156	0		—	—	0	0	0	61	213	138	111	534	0	70	64	547	20	0
708F_083	Bacillariophyta	Bacillariophyceae						catcactgctggtactatggaaggcctttacgaacgtgcagagtatgctaaatcagtaggttctgtaatcgttatgatcgatttagttctaggttacacagcgattcaaagtgctgctatctgggctcgtagcgctgatatgattttacacttacaccgtgctggtaactctacttacgctcgtcaaaaaaatcatggtattaacttccgtgttatttgtaaatggatgcgtatggctggtgtagatcatatccacgctggta	—	—	0	0	0	0	0	0.00017431	0	0	0	0	0	0	0	0		—	—	0	0	0	0	0	154	0	0	0	0	0	0	0	0
708F_084	Bacillariophyta	Bacillariophyceae	Naviculales	Pinnulariaceae	Pinnularia			catcactgctggtacaatggaagaagtttacgcacgtgcagaatatgctaaatcagtaggttctatcattgttatgatcgatttagttatgggttacacagcaatccaaagtgcagctatttgggctcgtagcaacgatatgttattacacttacaccgtgcaggtaactcaacttacgctcgtcaaaagaaccatggtattaacttccgtgttatctgtaaatggatgcgtatgtctggtgtagatcacatccacgctggta	—	—	0	0	0	0	0	0	0	0	0	0	0.00326651	0	0	0		—	—	0	0	0	0	0	0	0	0	0	0	1337	0	0	0
708F_085	Bacillariophyta	Bacillariophyceae	Achnanthales	Achnanthidiaceae	Achnanthidium	Achnanthidium_rivulare		catcactgctggtacaatggaagaagtatacaaacgtgctgagtatgctaaagctgttggctcaatcattgttatgatcgatttagtaatgggttacacagcaattcaaagtgctgctctttgggctcgtgaaaacgattgtgtattacatttacaccgtgcaggtaactctacatatgctcgtcaaaaaaatcacggtatcaacttccgtgttatctgtaaatggatgcgtatgtctggtgtagatcatatccacgctggta	—	—	0	0	0	0	0.000839785	0	0	0	0	0.000792366	0.00116736	0.00581796	0.000933981	0		—	—	0	0	0	0	159	0	0	0	0	138	447	1525	176	0
708F_086	Bacillariophyta	Bacillariophyceae	Cymbellales	Gomphonemataceae	Gomphonema	Gomphonema_sp.		catcactgctggtacaatggaagaagtatacaatcgtgctgaatacgctaaggcagttggctcggtagttgtgatgatcgatttagttatgggttacacagcaattcaaagttcggctctttgggctcgtaacaacgatatggttttacatttacaccgtgcgggtaactcaacttacgctcgtcaaaaaaaccatggtattaacttccgtgttatttgtaaatggatgcgtatgtctggtgtagatcatatccacgctggta	—	—	0	0	0	0	0	0	0	0	0.00144825	0.000885241	0	0	0	0		—	—	0	0	0	0	0	0	0	0	245	158	0	0	0	0
708F_087	Bacillariophyta	Bacillariophyceae	Cymbellales	Gomphonemataceae				cattactgctggtacaatggaagaagtgtacaaacgtgctgagtacgctaaagctgttggttctatcgttgtaatgatcgatttagttatgggttacacagcaattcaaagttctgctatctgggctcgtgataacgatatgcttttacatttacaccgtgcgggtaactcaacttacgctcgtcaaaaaaatcatggtattaacttccgtgttatttgtaaatggatgcgtatgtctggtgtagatcatatccacgctggta	—	—	0	0	0	0	0	0	0	0	0	0.000843786	0.000482584	0.00346016	0.000187325	0		—	—	0	0	0	0	0	0	0	0	0	151	51	744	16	0
708F_088	Bacillariophyta	Bacillariophyceae	Thalassiophysales	Catenulaceae	Amphora	Amphora_copulata		cattactgctggtactatggaagaagtgtacaaacgtgctcagtacgctaaaacagtaggttctgtaattgttatgatcgatttagttatgggttatacagcaattcaaagtattgcattatgggctcgtgaaaacgacatgattttacacttacaccgtgcaggtaactctacatatgctcgtcaaaagaatcatggtattaacttccgtgttatctgtaaatggatgcgtatgtcaggtgtagatcatatccacgctggta	—	—	0	0	0	0.000249735	0	0	0	5.07271e-05	0	0	0	0	0	0		—	—	0	0	0	164	0	0	0	34	0	0	0	0	0	0
708F_089	Bacillariophyta	Bacillariophyceae	Naviculales	Sellaphoraceae	Mayamaea	Mayamaea_permitis		cattactgctggtacaatggaagaagtttatgctcgtgcagaatatgctaaaagccttggttctatagttgttatgatcgatttagttatgggttatacagcaattcaaagtgctgcaatctggtctcgtcaaaacgacatgcttttacacttacaccgtgctggtaactctgcttacgctcgtcaaaaaaatcatggtatcaacttccgtgttatttgtaaatggatgcgtatgtctggtgtagatcatatccacgctggta	—	—	0	0	0	0	0	0	0	0	0	0.000386597	0	0	0	0		—	—	0	0	0	0	0	0	0	0	0	71	0	0	0	0
708F_090	Bacillariophyta	Bacillariophyceae	Naviculales	Naviculaceae	Navicula	Navicula_trivialis		cattactgctgctactatggaagaagtgtacaaacgtgcagaatacgctaaaacaattggttctgtaatcgttatgatcgatttagttatgggttacacagcaattcaaagtattgctctttggtctcgtgacaacgacatgattttacacttacaccgtgctggtaactctacttacgctcgtcaaaagaatcatggtattaacttccgtgttatctgtaaatggatgcgtatgtcaggtgtagatcatatccacgctggta	—	—	0	0	0	0	0.000604169	0	0	0.00019977	0	0	0.012913	0	0.000398066	0		—	—	0	0	0	0	105	0	0	190	0	0	4310	0	34	0
708F_091	Bacillariophyta	Bacillariophyceae	Bacillariales	Bacillariaceae	Nitzschia	Nitzschia_acidoclinata		cgtaacagctgcaactatggaagaagtaattaaacgttgtgaatatgctaaagaagtaggttctatcgtcgttatgatcgatttagttatgggttatacagcaattcaaagtgctgcaatctggtctcgtgaaaatgatatgcttttacatttacaccgtgcaggtaactcaacatatgcacgtcaaaaaaatcatggtattaacttccgtgtaatttgtaaatggatgcgtatgtctggtgtagatcatattcacgccggta	—	—	0	0	0	5.96298e-05	0.00031776	0	0	3.11401e-05	0	0.000876703	0	0	0	0		—	—	0	0	0	40	98	0	0	23	0	159	0	0	0	0
708F_092	Bacillariophyta	Bacillariophyceae						catcactgctggtaacatggaagaagtttatgctcgtgcagaatatgctaaagcagtaggttctatcattgttatgatcgatttagttatgggttatacagcgatccaatcagcagctatctgggctcgtcaaaatgacatggttttacatttacaccgtgctggtaactcaacttatgctcgtcaaaagaatcatggtattaacttccgtgttatctgtaaatggatgcgtatggctggtgtagatcatatccacgctggta	—	—	0	0	0	0	0	0	0.000405612	0	0	0	0	0	0	0		—	—	0	0	0	0	0	0	388	0	0	0	0	0	0	0
708F_093	Bacillariophyta	Bacillariophyceae	Bacillariales	Bacillariaceae				cgttacagcggctactatggaagaagtttacaaacgttctgagtatgctaaagaaatcggttctgtaatcatcatgatcgatttagttatgggttacacagcaattcaaagtattgcttactgggctcgtgataacgacatggttttacatttacaccgtgctggtaactcaacttacgctcgtcaaaaaaatcacggtattaacttccgtgtaatttgtaaatggatgcgtatgactggtgtagatcatatccacgctggta	—	—	0	0	0	0.000267018	0	0	0	0.0001066	0	0	0	0	0	0		—	—	0	0	0	178	0	0	0	67	0	0	0	0	0	0
708F_094	Bacillariophyta	Bacillariophyceae						catcactgcaggtacaatggaagaagtttacgcacgtgctgagtacgctaaatcagttggttctatcattgttatgatcgacttagtaatgggttatactgcaattcaatctgcagctatttgggctcgtgctaacgacatgttattacatttacaccgtgcaggtaactctacttacgctcgtcaaaaaaaccacggtattaacttccgtgttatttgtaaatggatgcgtatgtcaggtgtagaccatatccacgctggta	—	—	0	0	0	0.000225117	0	0	0	0	0	0	0	0	0	4.91125e-05		—	—	0	0	0	150	0	0	0	0	0	0	0	0	0	15
708F_095	Bacillariophyta	Bacillariophyceae	Achnanthales	Achnanthidiaceae	Achnanthidium	Achnanthidium_minutissimum		catcacagctggtacaatggaagaagtgtacaaacgtgctgaatacgctaaagctgtgggttctgtaattgttatgatcgatttagtaatgggttatacagcaattcaaagtgcagctatttggtctcgtgacaatgatatgttattacatttacaccgtgcaggtaactctacatatgcacgtcaaaaaaatcatggtattaacttccgtgttatttgtaaatggatgcgtatgtcaggtgtagatcatatccacgctggta	—	—	0	0	0	0	0	0	0	0.000268915	0	0.00308143	0.00118438	0.000213888	0	0		—	—	0	0	0	0	0	0	0	248	0	554	418	54	0	0
708F_096	Bacillariophyta	Bacillariophyceae	Naviculales	Naviculaceae	Navicula			cgttactgcagctactatggaagaagtttacaaacgtgcagaatacgctaaaacagtcggttctgtaattattatgatcgatttagtaatgggttacacagcaattcaaagtattgctatttgggctcgtgaaaacgacatgattttacatttacaccgtgctggtaactctacttatgctcgtcaaaagaatcacggtattaacttccgtgttatctgtaaatggatgcgtatgtctggtgtagatcatattcatgctggta	—	—	0	0	0	0	0	0	0.004644	0	0	0	0.00120915	0	0.000391145	0		—	—	0	0	0	0	0	0	4115	0	0	0	463	0	112	0
708F_097	Bacillariophyta	Bacillariophyceae	Cymbellales	Anomoeoneidaceae	Adlafia	Adlafia_minuscula		catcacagcagcaacaatggaagaagtttacaagcgtggaaactacgctaaaaacgtaggttctatagttgtgatgatcgatttagttatgggttatacagcaattcaaagtgctgcattatggtcacgtgaaaatgatatgattttacatttacaccgtgctggtaactctacttatgctcgtcaaaaaaatcatggtattaacttccgtgttatttgtaaatggatgcgtatgtctggtgtagatcatatccacgctggta	—	—	0	0	0	0	0.00023494	0	0	0	0	0	0	0	0	0		—	—	0	0	0	0	25	0	0	0	0	0	0	0	0	0
708F_098	Bacillariophyta	Bacillariophyceae	Achnanthales	Achnanthidiaceae	Achnanthidium			catcactgctggtacaatggaagaagtttacaaacgtgctgagtatgctaaagctgttggttctgtaattgttatgatcgatttagtaatgggttatacggcaattcaaagtgcagctatctggtctcgtgagaacgacatggtattacacttacaccgtgcaggtaactctacttacgctcgtcaaaaaaatcatggtatcaacttccgtgttatttgtaaatggatgcgtatgtcaggtgtagatcatatccacgctggta	—	—	0	0	0	0.000113824	0.000287501	0	0.00173816	0.000301045	0	0	0	0	0.00141839	0		—	—	0	0	0	75	55	0	1538	268	0	0	0	0	283	0
708F_099	Bacillariophyta	Bacillariophyceae	Achnanthales	Achnanthidiaceae	Achnanthidium	Achnanthidium_minutissimum		cattactgctggtacaatggaagaagtgtacaaacgtgctgagtacgctaaagcggttggttcagtaattgttatgatcgatttagtaatgggttatacagcaattcaaagtgcagctatctggtctcgtgataatgacatggtattacatttacaccgtgcaggtaactctacatatgctcgtcaaaaaaatcatggtattaacttccgtgttatttgtaaatggatgcgtatgtctggtgtagatcatatccacgctggta	—	—	0	0	0	0	0.000636005	0	0.000192308	0.000189545	0	0.00109422	0.000188032	0	0	0		—	—	0	0	0	0	155	0	161	234	0	200	72	0	0	0
708F_100	Bacillariophyta	Bacillariophyceae	Achnanthales	Achnanthidiaceae	Achnanthidium	Achnanthidium_pyrenaicum		catcactgctggtacaatggaagagttatacaaacgtgctgagtatgctaaagctgttggttcagtaatcgtaatgatcgatttagtattaggttacacagcaattcaaagtgctgctatctgggctcgtgataatgattgtattttacatttacaccgtgcaggtaactctacatatgctcgtcaaaaaaatcatggtatcaacttccgtgttatctgtaaatggatgcgtatgtctggtgtagatcatatccacgctggta	—	—	0	0	0	0.000108423	0	0	0	0.00106614	0.00049801	0.0128897	0.00127743	0	0.000353142	0		—	—	0	0	0	72	0	0	0	980	149	2307	135	0	107	0
708F_101	Bacillariophyta	Bacillariophyceae	Naviculales	Stauroneidaceae	Craticula	Craticula_cuspidata		catcactgcaggtacaatggaagaagtgtacaaacgtgctgagtacgctaaagctgttggttctgtaattgtaatgattgacttagtaatgggttacacagcaattcaaagtgctgcatactgggctcgtgaaaatgacatgattttacacttacaccgtgcaggtaactctacatatgctcgtcaaaagaatcatggtattaacttccgtgttatctgtaaatggatgcgtatgtctggtgtagaccatatccacgctggta	—	—	0	0	0	0	0	0	0.00201543	0	0.0050949	0	0	0	0.000130269	0		—	—	0	0	0	0	0	0	1640	0	1097	0	0	0	35	0
708F_102	Bacillariophyta	Bacillariophyceae						catcacggctggtacaatggaagaagtttatgctcgtgcagagtatgctaaagcccttggttctatagttgtaatgatcgatttagttatgggttacacagcaattcaaagtgctgcaatctgggctcgttcaaacgacatgttattacatttacaccgtgctggtaactctgcttacgctcgtcaaaaaaatcatggtattaacttccgtgttatttgtaaatggatgcgtatgtctggtgtagatcatatccacgctggta	—	—	0	0	0	0	0.000356669	0	0	0	0	0.00115264	0	0	0	0		—	—	0	0	0	0	110	0	0	0	0	206	0	0	0	0
708F_103	Bacillariophyta	Bacillariophyceae	Cymbellales	Gomphonemataceae	Gomphonema			catcactgcagcaacaatggaagaagtgtacaaacgtgctgagtacgctaaagcagttggttctgtaatcgtaatgatcgatttagttatgggttacacagcaattcaaagttcagctatctgggctcgcgataacgatatgattttacatttacaccgtgcaggtaactcaacttacgctcgtcaaaaaaatcatggtattaacttccgtgttatttgtaaatggatgcgtatgtctggtgtagatcatatccacgctggta	—	—	0	0	0	0	0	0	0.000126586	0	0	0	0.00123265	0.00268611	0.000125415	0		—	—	0	0	0	0	0	0	123	0	0	0	472	768	38	0
708F_104	Bacillariophyta	Bacillariophyceae	Bacillariales	Bacillariaceae	Nitzschia			cgttactggtgctacaatggaagacgtttacgaacgtgctgaatatgctaaagaagtaggctctgtaattatcatgatcgatttagtaatgggttatacagcaattcaaagtattgctttatggtctcgtgctaatgatatgcttttacatttacaccgtgcaggtaactcaacttatgctcgtcaaaaaaatcatggtattaatttccgtgtaatctgtaaatggatgcgtatgtctggtgtagatcatatccacgcaggta	—	—	0	0	0	0	0	0.000226008	0	1.71499e-05	0	0	0	0	0	0		—	—	0	0	0	0	0	142	0	10	0	0	0	0	0	0
708F_105	Bacillariophyta	Bacillariophyceae	Naviculales	Naviculaceae	Navicula	Navicula_cryptotenella		cgttactgcagctactatggaagaagtgtacaaacgtgcagaatacgcgaaagcaattggttctgtcatcattatgatcgatttagtaatgggctatacagcaattcaaagtattgctatttggtctcgtgaaaacgacatggttttacacttacaccgtgctggtaactcgacttatgctcgtcaaaagaatcacggtattaacttccgtgttatctgtaaatggatgcgtatgtctggtgtagatcatatccacgctggta	—	—	0	0	0	0	9.39761e-05	0	0	0	0	0	0	0	0	0		—	—	0	0	0	0	10	0	0	0	0	0	0	0	0	0
708F_106	Bacillariophyta	Bacillariophyceae	Naviculales	Sellaphoraceae	Sellaphora	Sellaphora_pupula		catcactgctggtactatggaagaagtttacaaacgtgcagaatacggtaaagcagttggttctatcgtagttatgatcgatttagttatgggttacacagcaattcaaagtgctgcaatctgggctcgtgacaatgacatgcttttacatttacaccgtgcaggtaactctacttacgctcgtcaaaagaatcatggtattaacttccgtgtaatctgtaaatggatgcgtatggctggtgtagatcatatccatgctggta	—	—	0	0	0	0	0	0.000218892	5.62087e-05	0	0	0.000436375	0	0	0.0012766	0		—	—	0	0	0	0	0	73	50	0	0	76	0	0	240	0
708F_107	Bacillariophyta	Bacillariophyceae						cattacagctggtactatggaagacgtttacgaacgtgcagaatatgctaaatcagtaggttctgtaattgtaatgatcgatttagttatgggttacacagcaattcaaagtgctgctatttggtctcgtaaaaacgatatgatcttacatttacaccgtgctggtaactcaacttacgcacgtcaaaaaaatcatggtattaacttccgtgttatttgtaaatggatgcgtatgtctggtgtagatcatatccacgccggta	—	—	0	0	0	0	0	0	5.47635e-05	0	0	0	0	0	0	0		—	—	0	0	0	0	0	0	43	0	0	0	0	0	0	0
708F_108	Bacillariophyta	Bacillariophyceae	Bacillariales	Bacillariaceae	Nitzschia			cgttacagcttcaacaatggaagaagtatacaaacgttctgagtatgctaaagaagttggttctgtaatcatcatgatcgatttagttatgggttatacagcaatccaaagtattgctttatggtctcgtgacaacgatatgcttttacacttacaccgtgcaggtaactctacttacgctcgtcaaaaaaatcatggtattaacttccgtgttatttgtaaatggatgcgtatgtctggtgtagatcatattcacgctggta	—	—	0	0	0	0.000124867	0	0	0	0.000146575	0	0.000132061	0	0.0017068	0	0		—	—	0	0	0	82	0	0	0	191	0	23	0	488	0	0
708F_109	Bacillariophyta	Bacillariophyceae	Naviculales					catcactgctggtaatatggaagaagtttacaaacgtgcagaatatggtaaagcagtaggttctgtaattgttatgatcgatttagtaatgggttatactgcaattcaaagtgcagctatctgggctcgtgaaaatgatatgatcttacacttacaccgtgctggtaactcaacttatgctcgtcaaaagaaccacggtattaacttccgtgttatctgtaaatggatgcgtatgtctggtgtagatcatatccacgctggta	—	—	0	0	0	0	0.000140964	0	0	0.00019569	0	0.000495213	0	0	0.00107979	0		—	—	0	0	0	0	15	0	0	255	0	90	0	0	233	0
708F_110	Bacillariophyta	Bacillariophyceae						cgttacagcagctactatggaagaagtttacaaacgttctgagtatgctaaagcagtaggttctataattatcatgatcgacttagtaatgggctacacagcaattcaaagtattgctctttggtctcgtgaaaacgacatgctattacatttacaccgtgctggtaactctacatatgctcgtcaaaaaaatcatggtattaacttccgtgtaatctgtaaatggatgcgtatgtctggtgtagatcatatccacgctggta	—	—	0	0	0	0	0.000483015	0	0	0	0	0	0	0	0	0		—	—	0	0	0	0	111	0	0	0	0	0	0	0	0	0
708F_111	Bacillariophyta	Bacillariophyceae	Cymbellales	Gomphonemataceae				cattactgctgctacaatggaagaagtgtacaaacgtgctgagtacgctaaagctgttggttctatcatcataatggtcgatttagttatgggttacacagcaattcaaagttctgctatctgggctcgtaataacgatatgattttacatttacaccgtgcaggtaactcaacttacgctcgtcaaaaaaatcatggtattaacttccgtgttatttgtaaatggatgcgtatgtctggtgtagatcatatccacgctggta	—	—	0	0	0	0	0	0	0	0	0	0.00113463	0	0	0	0		—	—	0	0	0	0	0	0	0	0	0	208	0	0	0	0
708F_112	Bacillariophyta	Bacillariophyceae	Thalassiophysales	Catenulaceae	Amphora			cgttactgctgctactatggaagaagtatacaaacgtgctgagtatgctaaaacaataggttctgtaattgtgatgatcgatttagttatgggttatacagcaattcaaagtattgcactatggtctcgtgaaaacgacatggttttacacttacaccgtgcaggtaactctacatatgctcgtcaaaagaatcatggtattaacttccgtgttatctgtaaatggatgcgtatgtcaggtgtagatcatatccacgctggta	—	—	0	0	0	0	0	0.000103002	0	0	0	0.000186845	0	0	0.000652994	0		—	—	0	0	0	0	0	91	0	0	0	33	0	0	152	0
708F_113	Bacillariophyta	Bacillariophyceae	Cymbellales	Cymbellaceae	Cymbella	Cymbella_excisa		catcactgcgggtacgatggaagaagtttacaaacgtgctgaatacggtaaagctgtaggttctatcgttgtaatgatcgatttagttatgggttatacagcaattcaaagtgctgctatttgggctcgtgataacgattgtttattacacttacaccgtgcaggtaactcaacttatgctcgtcaaaaaaatcacggtattaacttccgtgttatttgtaaatggatgcgtatggctggtgttgatcatattcacgctggta	—	—	0	0	0	1.63982e-05	0	0	0	0	4.03555e-05	0.000168662	0	0	0	0		—	—	0	0	0	11	0	0	0	0	12	30	0	0	0	0
708F_114	Bacillariophyta	Bacillariophyceae	Surirellales	Surirellaceae	Surirella	Surirella_solea		catcactggcggcacaatggaagaagtttacaaacgtgctgagtacgctaaagcagtaggttctatcgttgttatgatcgatttagttatgggttatacagctattcaatcaattgcttactgggctcgtgaaaacgatatgcttttacacttacaccgtgctggtaactctacatatgcacgtcaaaaaaatcatggtattaacttccgtgttatttgtaaatggatgcgtatgtcaggtgtagatcatatccacgctggta	—	—	0	0	0	0	0	0	0	2.05798e-05	0	0	0	0	0	0		—	—	0	0	0	0	0	0	0	12	0	0	0	0	0	0
708F_115	Bacillariophyta	Bacillariophyceae	Naviculales	Naviculaceae	Navicula	Navicula_cryptotenella		cgttactgcagctactatggaagaagtgtacaaacgtgcagaatacgctaaaacagttggttctatcgttattatgatcgatttagtaatgggttacacagcaattcaaagtattgctatttgggctcgtgaaaatgacatgcttttacacttacaccgtgctggtaactcgacttatgctcgtcaaaagaatcacggtattaacttccgtgttatctgtaaatggatgcgtatgtctggtgtagatcatatccacgctggta	—	—	0	0	0	0	0	0	4.2049e-05	0.000172612	0	0.000379663	0	0	0	0		—	—	0	0	0	0	0	0	51	202	0	69	0	0	0	0
708F_116	Bacillariophyta	Bacillariophyceae	Cymbellales	Cymbellaceae	Encyonopsis			catcactgctggtacaatggaagaagtttacaaacgtgctaactatggtaaagctgtaggttcagtaattgtaatgatcgatttagttatgggttacacagcaattcaaagtgctgctatttgggctcgtgacaatgatatgcttttacatttacaccgtgcaggcaattcaacttatgcacgtcaaaaaaatcacggtatcaacttccgtgttatttgtaaatggatgcgtatgtctggtgtagatcacatccatgctggta	—	—	0	0	0	6.4102e-05	0.00188871	4.49778e-05	0	2.05798e-05	0	0.00035599	0	0	0	0		—	—	0	0	0	43	330	15	0	12	0	62	0	0	0	0
708F_117	Bacillariophyta	Bacillariophyceae	Cymbellales	Cymbellaceae	Cymbella			catcactgcaggtacaatggaagaagtttacaaacgtgctgaatacggtaaagctgtaggttcgatcgttgtaatgatcgatttagttatgggttacacagcaattcaaagtgctgctctttgggctcgtgataacgattgtttattacacttacaccgtgcaggtaactcaacttatgctcgtcaaaaaaatcacggtattaacttccgtgtaatttgtaaatggatgcgtatgtctggtgttgatcatatccacgctggta	—	—	0	0	0	0	0	0	0.00293869	0	0	0.000214836	0	0	0	0		—	—	0	0	0	0	0	0	2576	0	0	38	0	0	0	0
708F_118	Bacillariophyta	Bacillariophyceae	Naviculales	Sellaphoraceae	Mayamaea	Mayamaea_permitis		catcactgctggtacaatggaagaagtttatgctcgtgcagaatatgctaaaagccttggttctatagttgttatgatcgatttagttatgggctacacagcaatccaaagtgctgcaatttggtctcgtcaaaacgacatgcttttacacttacaccgtgctggtaattcagcttatgctcgtcaaaaaaatcatggtattaacttccgtgttatttgtaaatggatgcgtatgtctggtgtagatcatatccacgctggta	—	—	0	0	0	0	0.000131567	0	0	0	0	0.00137777	0	0	0	0		—	—	0	0	0	0	14	0	0	0	0	251	0	0	0	0
708F_119	Bacillariophyta	Bacillariophyceae	Naviculales	Diadesmidaceae	Luticola	Luticola_sparsipunctata		catcacagcaggtactatggaagaagtttacaaacgtgcagaatacgctaaagcagtaggttctgttatcgttatgatcgatttagttatgggttatacagcaattcaaagttctgcaatctgggctcgtgaaaacgatatgattttacacttacaccgtgcaggtaactcaacatacgctcgtcaaaaaaatcatggtattaacttccgtgttatttgtaagtggatgcgtatgtctggtgtagatcacattcacgctggta	—	—	0	0	0	0	0	0	5.85388e-05	0	0	0	0	0	0	0		—	—	0	0	0	0	0	0	71	0	0	0	0	0	0	0
708F_120	Bacillariophyta	Bacillariophyceae						catcactgccggtaatatggaagaagtttacacacgtgcagaatatgctaaatcagttggctctatcattgtaatgatcgatttagttatgggttacacagcaattcaaagtgcagctatctgggctcgtgcaaatgacatgattttacatttacaccgtgcaggtaactctacttacgctcgtcaaaaaaaccatggtattaacttccgtgttatttgtaaatggatgcgtatgtctggtgtagatcatatccacgctggta	—	—	0	0	0	0	0.000996402	0.000166387	0	8.36478e-05	0	0.000264114	0	0	0	0		—	—	0	0	0	0	225	147	0	109	0	48	0	0	0	0
708F_121	Bacillariophyta	Bacillariophyceae	Naviculales	Naviculaceae				cattacagcagctactatggaagaagtgtacaaacgtgctgagtacgctaaagcgattggttctatagtcgttatgatcgatttagtaatgggttatacagcaattcaaagtattgctttatgggctcgtgaaaacgatatgttattacacttacaccgtgctggtaactctacttacgctcgtcaaaaaaaccatggtattaacttccgtgttatttgtaaatggatgcgtatgtctggtgtagatcacatccacgctggta	—	—	0	0	0	0	0	0	0.00124721	7.71744e-05	0	0	0	0	0.00124686	0		—	—	0	0	0	0	0	0	1088	45	0	0	0	0	293	0
708F_122	Bacillariophyta	Bacillariophyceae	Naviculales	Naviculaceae				cgttactgcagctactatggaagaagtgtacaaacgtgcagagtacgctaaaatggttggttctgtgatcattatgatcgatttagtaatgggctacacagcaatccaaagtattgctctttggtctcgtgaaaacgacatgcttttacacttacatcgtgctggtaactctacttatgctcgtcaaaagaaccacggtattaacttccgtgtaatctgtaaatggatgcgtatgtctggtgtagaccatatccacgctggta	—	—	0	0	0	0	0	0	7.40521e-05	3.08698e-05	0	0	0	0	0	0		—	—	0	0	0	0	0	0	50	18	0	0	0	0	0	0
708F_123	Bacillariophyta	Bacillariophyceae	Bacillariales	Bacillariaceae	Nitzschia	Nitzschia_gracilis		cgttacaggtgctacaatggaagacgtttacgaacgtgctgagtacgctaaagaagtaggttctgtaattatcatgatcgatttagtaatgggttacacagcaatccaaagtattgctttatggtctcgtactaacgatatgattttacatttacaccgtgcaggtaactcaacttacgctcgtcaaaaaaatcatggtattaatttccgtgtaatttgtaaatggatgcgtatgtctggagtagatcatattcatgctggta	—	—	0	0	0	0	0	0	0	8.44152e-06	0	0	0	0	0	0		—	—	0	0	0	0	0	0	0	11	0	0	0	0	0	0
708F_124	Bacillariophyta	Bacillariophyceae	Naviculales					catcactgcaggtactatggaagagatttacgcacgtgcagaatatgctaaatcagttggttctatcatcgttatgatcgacttagttatgggttacacagcaattcaaagtgctgctatttggtctcgtaacaatgacatggttttacatttacaccgtgcaggtaactctacatacgctcgtcaaaaaaatcatggtattaacttccgtgttatttgtaaatggatgcgtatgtctggtgtagatcatatccacgctggta	—	—	0	0	0	0	0.000263133	0	0	0	0	0	0	0	0.0014289	0		—	—	0	0	0	0	28	0	0	0	0	0	0	0	317	0
708F_125	Bacillariophyta	Bacillariophyceae	Naviculales	Sellaphoraceae	Sellaphora			catcactgctggtactatggaagaagtgtacaaacgtgcagaatacggtaaagctgttggttctatcgttgttatgatcgatttagttatgggttacacagcaattcaaagtgctgctatctgggctcgcgataatgacatgcttttacatttacaccgtgcaggtaactctacttacgctcgtcaaaagaatcatggtattaacttccgtgttatctgtaaatggatgcgtatgtgtggtgtagatcatatccacgctggta	—	—	0	0	0	0	0	0	6.06216e-05	0.000108497	0	0.00153237	0	0	0	0		—	—	0	0	0	0	0	0	22	82	0	275	0	0	0	0
708F_126	Bacillariophyta	Fragilariophyceae	Tabellariales	Tabellariaceae	Meridion	Meridion_circulare		catcacagcggcaactatggaagaagtttacaaacgcgcaaattacgctaaagaagtaggctctgtaatcgttatgatcgatttagttatgggttatacagcaattcaaagtgctgcaatctgggctcgtgaaaacgacatgatcttacatttacatcgcgcaggtaactctacttacgctcgtcaaaagaatcacggtattaacttccgtgttatttgtaaatggatgcgtatgtctggtgtagatcatatccatgctggaa	—	—	0	0	0	0	0	0	0	0	0	0.000746808	0.00103781	0	0	0		—	—	0	0	0	0	0	0	0	0	0	135	425	0	0	0
708F_127	Bacillariophyta	Bacillariophyceae	Naviculales	Naviculaceae	Navicula	Navicula_antonii		cattactgcagctactatggaagaagtttacaaacgtgctgagtacgctaaagctgttggttctatcattgttatgatcgatttagtaatgggttacacagcaattcaaagtattgctctttggtctcgtgaaaacgacatggttttacatttacaccgtgctggtaactctacttacgctcgtcaaaagaatcatggtattaacttccgtgttatctgtaaatggatgcgtatgtctggtgtagatcatatccacgctggta	—	—	0	0	0	0	0	0	0.000287647	2.53246e-05	0	0	0	0	0	0		—	—	0	0	0	0	0	0	278	33	0	0	0	0	0	0
708F_128	Bacillariophyta	Bacillariophyceae	Naviculales	Sellaphoraceae	Mayamaea			catcactgctggtacaatggaagaagtttatgctcgtgcagagtatgctaaaaaccttggttctgtaattgtaatgatcgatttagttatgggctacacagcaattcaaagtgctgcaatctgggctcgtgcaaatgacatgattttacatttacaccgtgctggtaactctgcttacgctcgtcaaaaaaatcatggtattaacttccgtgttatttgtaaatggatgcgtatgtctggtgtagatcatatccacgctggta	—	—	0	0	0	0	0	0	0	0	0	0	0.000520434	0	0	0		—	—	0	0	0	0	0	0	0	0	0	0	55	0	0	0
708F_129	Bacillariophyta	Fragilariophyceae	Fragilariales	Fragilariaceae	Fragilaria			catcactgctgctactatggaagagctttacaaacgtggtgagtacgctaaagctgtaggttctgtaatcgttatgatcgatttagttttaggttacacagcaattcaaagtgctgctatctgggctcgtgaaaacgatttagtattacacttacaccgtgcaggtaactcaacttacgctcgtcaaaaaaatcacggtattaacttccgtgtaatctgtaaatggatgcgcatgtcgggtgttgatcatatccacgctggta	—	—	0	0	0	0	0	0	0	0.000362762	0.000689407	0.000174241	0.000974443	0	0.000523376	0		—	—	0	0	0	0	0	0	0	346	205	32	378	0	122	0
708F_130	Bacillariophyta	Bacillariophyceae	Achnanthales	Achnanthidiaceae	Rossithidium	Rossithidium_anastasiae		cattactgctggtacaatggaagaagtatacaaacgtgctgagtatgcaaaagcagttggttcagtaattgttatgatcgatttagtaatgggttacacagcaatccaaagtgctgctatctgggctcgtgaaaacgattgtgtattacatttacaccgtgcaggtaactctacatatgctcgtcaaaaaaatcatggtatcaacttccgtgttatctgtaaatggatgcgtatgtctggtgtagatcatatccacgctggta	—	—	0	0	0	0	0	0	1.56653e-05	5.65946e-05	0	0	0	0	0	0		—	—	0	0	0	0	0	0	19	33	0	0	0	0	0	0
708F_131	Bacillariophyta	Bacillariophyceae	Bacillariales	Bacillariaceae				cgttacagctgctactatggaagaagtgtacaaacgttgtgagtacgctaaagaagtaggttctatcgttgtaatgatcgatttagttatgggttacacagcaattcaaagtgctgcactttgggctcgtgaaaatgatatgcttttacatttacatcgtgcaggtaactctacatacgctcgtcaaaaaaatcatggtattaacttccgtgttatttgtaaatggatgcgtatgtctggtgtagatcatatccacgctggga	—	—	0	0	0	1.82733e-05	0	0	0	0	0	0	0	0	0	0		—	—	0	0	0	12	0	0	0	0	0	0	0	0	0	0
708F_132	Bacillariophyta	Bacillariophyceae	Bacillariales	Bacillariaceae	Nitzschia			cgttacagctgcaactttagaagaaacttacaaacgtgcacaatatgctaaagaagtaggttctatcatcgttatggtggatttagttatgggttacacagctttacaatcaatggctatttggtctcgtgaaaacgatatgttattacatttacaccgtgcgggtaactctacttatgctcgtcaaaaaaaccacggtattaacttccgtgttatttgtaaatggatgcgtatgtctggtgttgatcatatccacgctggta	—	—	0	0	0	0.0002823	0.000547895	0.000208771	0.000392699	0.000385367	0	0.00014115	0.000310938	5.11583e-05	0.00198031	0		—	—	0	0	0	144	118	110	374	367	0	25	77	11	448	0
708F_133	Bacillariophyta	Fragilariophyceae	Fragilariales	Fragilariaceae				catcacagctgctactatggaagaactttacaaacgtggtgagtacgctaaagctgtaggttctgtaatcgttatgatcgatttagttatgggttacacagctattcaaagtgctgcaatttgggctcgtgaaaacgatatgcttttacatttacaccgtgcaggtaactctacttatgctcgtcaaaaaaatcatggtattaacttccgtgttatttgtaaatggatgcgtatgtctggtgttgaccatatccacgcaggta	—	—	0	0	0	0.00193627	0.0012229	0.000853403	1.40163e-05	0.000455708	0	0	0	0	0	0		—	—	0	0	0	797	179	397	17	350	0	0	0	0	0	0
708F_134	Bacillariophyta	Bacillariophyceae	Bacillariales	Bacillariaceae	Nitzschia			cgttacagcagctactatggaagatgtatatgcacgttctgaatatgctaaagaagtcggttcggtaatcattatgatcgatttagttatgggttatactgctatccaatctattgctctttgggctcgtcaaaacgatatgcttttacatttacaccgtgctggtaactctacttacgctcgtcaaaaaaatcatggtattaatttccgtgtaatttgtaaatggatgcgtatgtcaggtgtagatcatatccacgctggta	—	—	0	0	0	0	0	0	0	0	0.000492062	0	0	0	0	0		—	—	0	0	0	0	0	0	0	0	19	0	0	0	0	0
708F_135	Bacillariophyta	Bacillariophyceae	Cymbellales	Cymbellaceae	Encyonema			catcactgctggtacaatggaagaagtttacaaacgtgctgaatacggtaaagctgtaggctctattgttgtaatgatcgatttagttatgggttatactgcaattcaaagtgctgcaatctggtctcgtgaaaacgatatgcttttacatttacaccgtgcaggtaactctacttatgcgcgtcaaaaaaatcatggtattaacttccgtgtaatctgtaaatggatgcgtatgtctggtgtagatcatattcacgccggta	—	—	0	0	0	0	0	0	0	0.000224851	0	0	0	0	0	0		—	—	0	0	0	0	0	0	0	293	0	0	0	0	0	0
708F_136	Bacillariophyta	Bacillariophyceae						catcactgccggtactatggaagaagtatacaaacgtgctgagtatgccaaagctgtaggttctgtcattgtcatgatcgacttagtaatgggatacacagcaattcaaagtgctgctatttggtctcgtgacaacgacatgttattacacttacaccgtgcgggtaactcaacatatgctcgtcaaaagaatcatgggattaacttccgtgtaatctgtaaatggatgcgtatgtcaggtgtagaccatatccacgccggaa	—	—	0	0	0	0	0	0	0.00206441	0	0	0	0	0	0	0		—	—	0	0	0	0	0	0	1742	0	0	0	0	0	0	0
708F_137	Bacillariophyta	Bacillariophyceae	Naviculales	Sellaphoraceae	Sellaphora			catcactgctggtactatggaagaagtttacaaacgtgcagaatacgctaaagcagttggttctgtagttgttatgatcgacttagtaatgggttacacagcaattcaaagttctgctctttgggctcgtgacaacgacatgcttttacatttacaccgtgcaggaaactctacttacgctcgtcaaaagaatcatggtattaacttccgtgtaatctgtaaatggatgcgtatggctggtgtagaccatatccacgctggta	—	—	0	0	0	0	0	0	4.60911e-05	0	0	0	0	0	0.000249373	0		—	—	0	0	0	0	0	0	41	0	0	0	0	0	67	0
708F_138	Bacillariophyta	Bacillariophyceae						catcacagcgggtaccatggaagacgtttatgctcgtgcagaatacgctaaaaaccttggttctatcgttgttatgatagacttagtaatgggttatacagcaattcaaagtgctgcaatttggtctcgtgaaaatgatatgcttttacatttacatcgtgctggtaactctgcttacgctcgtcaaaaaaatcatggtattaatttccgtgttatttgtaaatggatgcgtatgtctggtgtagatcatatccacgctggta	—	—	0	0	0	0.000117253	0	6.29689e-05	0	8.12351e-05	0	0	0.000339423	0	0	0		—	—	0	0	0	77	0	21	0	60	0	0	139	0	0	0
708F_139	Bacillariophyta	Fragilariophyceae	Fragilariales	Fragilariaceae	Fragilaria			catcacagctgctactatggaagaactttacaaacgtggtgagtacgctaaagctgtaggttctgtaatcgttatgatcgatttagttttaggttacacagcaattcaaagtgctgctatctgggctcgtgaaaacgatttagtattacacttacaccgtgctggtaactctacttacgctcgtcaaaaaaatcatggtattaacttccgtgttatttgtaaatggatgcgtatgtctggtgtagatcatatccacgctggta	—	—	0	0	0.000113421	0.000635793	0.00110823	0.000641632	0.000345069	0.000251031	0.000299336	0.000576276	0	0	0.000168609	0		—	—	0	0	40	287	172	317	232	197	22	103	0	0	47	0
708F_140	Bacillariophyta	Bacillariophyceae						catcactgctggtacaatggaagaattatacaaacgtgctgaatatgctaaagccgttggttcagtaattgtcatgatcgatttagtactaggctatacagcaattcaaagtgctgctatctgggcgcgtgataatgattgtatcttacatttacaccgtgcaggtaactctacatatgctcgtcaaaaaaatcacggtatcaatttccgcgttatctgtaaatggatgcgtatgtctggtgtagatcatatccacgctggta	—	—	0	0	0	0	0	0	0	0	0	0.00131331	0	0	0	0		—	—	0	0	0	0	0	0	0	0	0	235	0	0	0	0
708F_141	Bacillariophyta	Fragilariophyceae	Fragilariales	Fragilariaceae	Ulnaria			catcacagctgctactatggaagaactttacaaacgtgctaactacgctaaagctgtaggttctgtaatcatcatgatcgatttagtattaggttacacagctattcaaagtgctgctatctggtctcgtgaaaatgatatggtattacacttacaccgtgcaggtaactcaacttacgctcgtcaaaaaaatcacggtatcaacttccgtgtaatttgtaaatggatgcgtatgtctggtgttgaccatatccacgcaggta	—	—	0	0	0	0.00091748	0.000459759	0.000399186	5.81603e-05	0.000876587	0	0	0.000104087	0	0	0		—	—	0	0	0	465	79	217	60	725	0	0	11	0	0	0
708F_142	Bacillariophyta	Bacillariophyceae	Naviculales	Sellaphoraceae				catcactgctggtacaatggaagaagtatatgctcgtgcagaatacgctaaaagccttggttctgtaattgttatgatcgatttagttatgggctacacagcaattcaaagtgctgcaatttggtctcgtcaaaacgatatgcttttacatttacaccgtgctggtaactcagcttatgctcgtcaaaaaaatcatgggattaatttccgtgttatttgtaaatggatgcgtatgtctggtgtagatcacatccacgctggta	—	—	0	0	0	0	0.000711782	0	7.66776e-05	0	0	0	0	0	0	0.00599338		—	—	0	0	0	0	89	0	93	0	0	0	0	0	0	1347
708F_143	Bacillariophyta	Bacillariophyceae	Naviculales	Diadesmidaceae	Luticola	Luticola_sparsipunctata		catcacagcaggtaacatggaagaagtttacaaacgtgcacaatacgctaaagcagtaggttctgttatcgttatgatcgatttagttatgggttacacagcgattcaaagttctgcaatctgggctcgtgaaaacgatatgattttacacttacaccgtgcaggtaactcaacatacgctcgtcaaaaaaatcatggtatcaacttccgtgttatttgtaagtggatgcgtatgtctggtgtagaccatattcacgctggta	—	—	0	0	0	0	0	0	3.82219e-05	0	0	0	0	0	0	0		—	—	0	0	0	0	0	0	34	0	0	0	0	0	0	0
708F_144	Bacillariophyta	Bacillariophyceae						catcactgcggctactatggaagaagtttatgcacgtgcagaatatggtaaagcagttggttctgtaatcgttatgatcgatttagttatgggttatacagcaattcaaagtgctgctatttggtcgcgtaacaacgatatgatcttacatttacaccgtgcgggtaactctacttatgctcgtcaaaagaatcacggtattaacttccgtgttatctgtaaatggatgcgtatgtctggtgtagatcatatccacgctggta	—	—	0	0	0	0	0	0	0	6.22802e-05	0	0	0	0	0	0		—	—	0	0	0	0	0	0	0	46	0	0	0	0	0	0
708F_145	Bacillariophyta	Bacillariophyceae	Achnanthales	Achnanthidiaceae	Planothidium	Planothidium_victori		tattactgcaggtacaatggaagaagtgtacaaacgtgctgagtacgcgaaatctgttggttcaataattgtaatgatcgatttagtaatgggttatacagcaattcaaagtgctgctatctggtctcgtgataatgatatgcttttacacttacaccgtgcaggtaactctacttacgctcgtcaaaaaaatcatggtattaacttccgtgttatctgtaaatggatgcgtatgtctggtgtagatcatattcacgctggta	—	—	0	0	0	0	3.89094e-05	0	0	0	0	0	0	0	0	0		—	—	0	0	0	0	12	0	0	0	0	0	0	0	0	0
708F_146	Bacillariophyta	Bacillariophyceae	Achnanthales	Achnanthidiaceae	Achnanthidium	Achnanthidium_pyrenaicum		catcactgctggtacaatggaagagttatacaaacgtgctgaatacgctaaagcagtaggttcagtaattgtaatgatcgatttagtactaggttacacagcaattcaaagtgctgctttctgggctcgtgaaaatgattgtgttttacatttacaccgtgcaggtaactctacttatgctcgtcaaaaaaatcatggtatcaacttccgtgttatttgtaaatggatgcgtatgtctggtgtagatcatatccacgctggta	—	—	0	0	0	7.45372e-05	7.45763e-05	0	0	1.6247e-05	0	0.00025838	0	0	0	0		—	—	0	0	0	50	23	0	0	12	0	45	0	0	0	0
708F_147	Bacillariophyta	Bacillariophyceae	Naviculales	Naviculaceae				cgttactgcagctactatggaagaagtttacaaacgtgcagagtacgctaaaagtgttggttctgtaattatcatgatcgatttagtaatgggctatacagcaattcaaagtattgctctttggtctcgtgaaaacgacatggttttacacttacaccgtgctggtaactctacttacgctcgtcaaaagaatcatggtattaacttccgtgttatctgtaaatggatgcgtatgtctggtgtagaccatatccacgctggta	—	—	0	0	0	0	0	0	0	2.84323e-05	0	0	0	0	0.000364968	0		—	—	0	0	0	0	0	0	0	21	0	0	0	0	53	0
708F_148	Bacillariophyta	Fragilariophyceae	Fragilariales	Fragilariaceae	Staurosira	Staurosira_construens		gttaccgctgcaactatggaagaaatttacaaacgtgcagaatatgctaagctagtaggctctgtgatcatcatgatcgatttagttatgggttatacagcaattcaaagtattgcactttgggctcgtgaaaacgacatgattttacatttacatcgtgcgggtaactctacttacgctcgtcaaaagaaccatggtattaatttccgtgttatctgtaaatggatgcgtatgtctggtgtagatcatattcacgcaggta	—	—	0	0	0	0	0	0	0.000502839	0	0	0	0	0	0	0		—	—	0	0	0	0	0	0	539	0	0	0	0	0	0	0
708F_149	Bacillariophyta	Fragilariophyceae	Fragilariales	Fragilariaceae	Fragilaria			catcactgctgctactatggaagaactttacaaacgtggtgcttacgctaaagctgtaggttctgtaatcgttatgatcgatttagttttaggttacacagcaattcaaagtgctgctatctggtctcgtgaaaatgatatggtattacacttacaccgtgcaggtaactcaacttacgctcgtcaaaaaaatcatggtattaacttccgtgtaatttgtaaatggatgcgtatgtctggtgttgatcatatccacgctggta	—	—	0	0	0	6.92148e-05	0.000126401	2.94987e-05	0.00114924	2.46885e-05	0	6.31596e-05	0.000170324	0	5.58297e-05	0		—	—	0	0	0	46	20	22	725	23	0	11	18	0	15	0
708F_150	Bacillariophyta	Fragilariophyceae	Fragilariales	Fragilariaceae	Staurosira	Pseudostaurosira_brevistriata		cgttacagctgcaactatggaagaagtttacgaacgtgctgagtatgctaaagcagttggttctgtaatcatcatgatcgatttagttatgggttacacagcaatacaaagtattgcatactgggctcgtgcaaatgatatgattttacatttacaccgtgcgggtaactctacatacgctcgtcaaaagaatcatggtattaacttccgtgttatctgtaaatggatgcgtatgtctggtgtagatcatatccacgcaggta	—	—	0	0	0	0	0	0	0.000244874	0	0	0	0	0	0	0		—	—	0	0	0	0	0	0	297	0	0	0	0	0	0	0
708F_151	Bacillariophyta	Bacillariophyceae	Cymbellales					cattactgctggtacaatggaagaagtatacaaacgtgctgagtatgctaaagctgttggctctgttattgtaatgatcgatttagttatgggttacacagcaatccaaagttctgctatttgggctcgtgaaaacgatatgattttacatttacaccgtgcgggtaactcaacttacgctcgtcaaaaaaatcatggtattaacttccgtgttatctgtaaatggatgcgtatgtcaggtgtagatcatatccacgctggaa	—	—	0	0	0	0	0.00278565	0	0	0	0	0.000413408	0	0	0.000231028	0		—	—	0	0	0	0	627	0	0	0	0	72	0	0	70	0
708F_152	Bacillariophyta	Bacillariophyceae	Achnanthales	Achnanthidiaceae	Achnanthidium	Achnanthidium_minutissimum		cattactgcaggaacaatggaagaagtgtacaaacgtgctgagtacgctaaagctgttggttcagtaattgttatgatcgatttagtaatgggttatacagcaattcaaagtgccgctatctggtctcgtgagaatgatatggtattacatttacaccgtgcaggtaactctacatacgctcgtcaaaaaaatcatggtatcaatttccgtgttatttgtaaatggatgcgtatgtctggtgtagatcatatccatgctggta	—	—	0	0	0	0	0	0.000135826	0	0	0	0	0	0	0	0		—	—	0	0	0	0	0	120	0	0	0	0	0	0	0	0
708F_153	Bacillariophyta	Bacillariophyceae	Naviculales					catcactgcagctactatggaagaaatctacttacgtgcagaatacgctaaatcagtaggttctatcattgttatgatcgacttagtaatgggttacacagcaatccaaagtacagctatttgggctcgtaacaatgacatgcttttacatttacaccgtgcaggtaactctacttatgctcgtcaaaaaaatcacggtattaacttccgtgttatttgtaaatggatgcgtatgtctggtgtagaccatatccacgctggta	—	—	0	0	0	0	0.000460483	0	0	0	0	0	0	0	0	0		—	—	0	0	0	0	49	0	0	0	0	0	0	0	0	0
708F_154	Bacillariophyta	Bacillariophyceae	Achnanthales	Achnanthidiaceae	Achnanthidium	Achnanthidium_digitatum		tatcactgctggtacaatggaagaagtttacaaacgtgctgagtatgctaaagctgttggttctgtaattgttatgatcgatttagtaatgggttatacagcaattcaaagttcagctctttgggctcgtgaaaatgatatggtattacatttacaccgtgcaggtaactctacatatgctcgtcaaaaaaatcatggtatcaatttccgtgttatttgtaaatggatgcgtatgtcaggtgtagatcatatccacgctggta	—	—	0	0	0	0.000120299	0.000408846	0	0	9.23521e-05	0	0	0	0	0	0		—	—	0	0	0	79	48	0	0	102	0	0	0	0	0	0
708F_155	Bacillariophyta	Bacillariophyceae						catcactgccggtactatggaagaagtatacaaacgtgctgagtatgcgaaagctgtaggttctgtcatcgtcatgatcgatttagtaatgggatacacagcaattcaaagtgctgccatttggtctcgtgacaacgatatgttattacacttacaccgtgcgggtaactcaacatatgctcgtcaaaagaatcatgggattaatttccgtgttatctgtaaatggatgcgtatgtcaggtgttgaccatatccacgctggaa	—	—	0	0	0	0	0	0	0.000169458	0	0	0	0	0	0	0		—	—	0	0	0	0	0	0	171	0	0	0	0	0	0	0
708F_156	Bacillariophyta	Bacillariophyceae	Naviculales	Sellaphoraceae	Mayamaea	Mayamaea_permitis		catcactgctggtacaatggaagaagtttatgctcgtgcagaatatgctaaaagccttggttctatcattgttatgatcgatttagttatgggttatacagcaattcaaagtgctgcaatctggtctcgtcaaaatgacatgcttttacatttacaccgtgctggtaactctgcttacgctcgtcaaaaaaatcatgggattaacttccgtgttatctgtaaatggatgcgtatgtctggtgtagatcatatccacgctggta	—	—	0	0	0	0	0	0	0	0	0	0	0	0	0.000339941	0		—	—	0	0	0	0	0	0	0	0	0	0	0	0	103	0
708F_157	Bacillariophyta	Bacillariophyceae	Cymbellales	Cymbellaceae	Encyonema			catcactgctggtacaatggaagaagtttacaaacgtgctgagtacggtaaagctgtaggttctgtagttgtaatgatcgatttagttatgggttacacagcgattcaaagtgctgcaatctggtctcgtgaaaacgatatggttttacatttacaccgtgcaggtaactcaacttacgctcgtcaaaaaaatcatggtattaacttccgtgttatttgtaaatggatgcgtatgtctggtgtagatcatatccacgctggta	—	—	0	0	0	0	0.000463795	0.000143373	0	1.3046e-05	4.70815e-05	0.000661216	0.00017185	0	0.0013351	0		—	—	0	0	0	0	72	64	0	17	14	118	33	0	278	0
708F_158	Bacillariophyta	Bacillariophyceae	Achnanthales	Achnanthidiaceae	Psammothidium	Psammothidium_helveticum		cattactgctggtacaatggaagaagtgtacaaacgtgctgattatgctaaagctgttggttcagttattgttatgatcgatttagtaatgggttacacagcaattcaaagtgctgctatctggtctcgtgaaaacgattgtgtgttacatttacaccgtgcaggtaactctacatatgctcgtcaaaagaatcatggtattaacttccgtgttatctgtaaatggatgcgtatgtctggtgtagatcatatccacgctggta	—	—	0	0	0	0	0.00038614	0.000354461	0	0	0	0.00294166	0	0	0	0		—	—	0	0	0	0	53	190	0	0	0	531	0	0	0	0
708F_159	Bacillariophyta	Bacillariophyceae	Naviculales	Pinnulariaceae	Pinnularia			catcactgctggtacaatggaagaagtttacgcacgtgcagaatatgctaaatcagtaggttctatcattgttatgatcgatttagttatgggttatactgcaattcaaagtgcagctctttgggctcgtagcaatgacatgattttacacttacaccgtgcaggtaactcaacttacgctcgtcaaaagaatcatggtattaacttccgtgttatctgtaaatggatgcgtatgtctggtgtagatcacatccatgctggta	—	—	0	0	0	0	0.000917586	0	0	0.00021219	0	0	0	0	0	0		—	—	0	0	0	0	177	0	0	220	0	0	0	0	0	0
708F_160	Bacillariophyta	Bacillariophyceae	Naviculales					catcactgctggtactatggaagaagtttacaaacgtgcagaatacgctaaatcagttggttctgtaatcgttatgatcgacttagttatgggttacacagcaattcaaagtgctgcactttggtctcgtgataatgacatgatcttacacttacaccgtgcaggtaactctacatatgctcgtcaaaagaaccatggtattaacttccgtgttatctgtaaatggatgcgtatgtctggtgtagatcacatccacgctggta	—	—	0	0	0	0	0	0	0	0.0001036	0	0.000621767	0	0	0	0		—	—	0	0	0	0	0	0	0	135	0	113	0	0	0	0
708F_161	Bacillariophyta	Bacillariophyceae	Cymbellales	Gomphonemataceae	Gomphonema	Gomphonema_truncatum		cattactgcagctacaatggaagaagtgtacaaacgtgctgagtacgctaaagcagttggttctataatcgtaatgatcgatttagttatgggttacacagcaattcaaagttcagctatctgggctcgtgaaaacgatatgcttttacacttacaccgtgcaggtaactcaacttacgctcgtcaaaaaaaccatggtattaacttccgtgttatttgtaaatggatgcgtatgtctggtgttgatcatatccacgctggta	—	—	0	0	0	0	0	0	0.000779814	0	0	0	0	0	0	0		—	—	0	0	0	0	0	0	738	0	0	0	0	0	0	0
708F_162	Bacillariophyta	Bacillariophyceae	Bacillariales	Bacillariaceae	Nitzschia			cgttacagctgcgactatggaagaaatctacaaacgttgtgagtatgcaaaagaagtaggttctgtaattgtgatgatcgatttagttatgggttacacagcaattcaaagtgctgcaatttgggctcgtgacaacgatatgcttttacacttacaccgtgccggtaactcaacatacgcgcgtcaaaaaaatcatgggattaacttccgtgttatttgtaaatggatgcgtatgtctggtgtagatcacatccacgctggga	—	—	0	0	0	0	0	0	8.24491e-06	0	0	0	0	0	0	0		—	—	0	0	0	0	0	0	10	0	0	0	0	0	0	0
708F_163	Bacillariophyta	Fragilariophyceae	Fragilariales	Fragilariaceae	Fragilaria			catcacagctgctactatggaagaactttacaaacgtgctgattatgcaaaagctgtaggttctatcgttgtaatgatcgatttagttatgggttacacagcaattcaaagtgctgctatctgggctcgtgaaaacgatttagtattacacttacaccgtgcaggtaactcaacttacgctcgtcaaaaaaatcacggtatcaacttccgtgtaatttgtaaatggatgcgtatgtctggtgttgaccatatccacgcaggta	—	—	0	0	0	0.000544649	0.00037102	0.000671041	4.10292e-05	0.000226975	0	0	0	0	0	0		—	—	0	0	0	211	66	298	24	173	0	0	0	0	0	0
708F_164	Bacillariophyta	Fragilariophyceae	Fragilariales	Fragilariaceae	Ulnaria	Ulnaria_ulna		cgttactgcagctactatggatgaactttacaaacgtgctaactacgctaaagctgtaggttctgtaattatcatgatcgacttagtattaggttacacagctattcaaagtgctgctatctggtctcgtgaaaacgatatggtattacacttacaccgtgcaggtaactcaacatatgctcgtcaaaaaaatcatggtattaacttccgtgtaatttgtaaatggatgcgtatgtctggtgttgaccacatccacgctggta	—	—	0	0	0	0	0	0	1.12417e-05	0	0	0	0	0	0	0		—	—	0	0	0	0	0	0	10	0	0	0	0	0	0	0
708F_165	Bacillariophyta	Bacillariophyceae	Cymbellales	Cymbellaceae	Cymbella			atcactgctggtacaatggaagaagtttacaaacgtgctgaatacggtaaagctgttggttctatcgttgtaatgatcgatttagttatgggttacacagcgattcaaagtgctgctatctgggctcgtgataacgattgtttattacatttacaccgtgcaggtaactcaacttacgctcgtcaaaaaaaccatggtattaacttccgtgttatttgtaaatggatgcgtatggctggtgtagatcatatccacgctggta	—	—	0	0	0	9.29386e-05	0	0.000168604	0	0.000344384	0.000110978	0	0.000104087	0	0.000702849	0		—	—	0	0	0	62	0	108	0	329	33	0	11	0	156	0
708F_166	Bacillariophyta	Fragilariophyceae	Fragilariales	Fragilariaceae	Fragilaria	Fragilaria_acus/radians_complex		catcacagctgctactatggaagaagtttacaaacgtgctgagtacgctaaagaagtaggttctatcatcgttatgatcgatttagttatgggttacacagcaattcaaagtgctgctatctgggctcgtgaaaacgatttagtattacacttacaccgtgcaggtaactcaacttacgctcgtcaaaaaaatcacggtatcaacttccgtgtaatttgtaaatggatgcgtatgtctggtgttgaccatatccacgcaggta	—	—	0	0	0	0.000672981	0.000493009	0.000514656	0	7.78084e-05	0	0.000157506	0	0	0	0		—	—	0	0	0	256	79	222	0	52	0	28	0	0	0	0
708F_167	Bacillariophyta	Bacillariophyceae	Bacillariales	Bacillariaceae	Nitzschia	Nitzschia_soratensis		cgtaacagctgcaactatggaagaagtacttaaacgttgtgaatacgctaaagaagtaggttctatcgtcgttatgattgatttagtcatgggttatacagcaattcaaagtgctgcaatctgggctcgtgaaaatgatatgcttttacatttacatcgtgcaggtaactcaacatatgcgcgtcaaaaaaatcatggtattaacttccgtgtaatttgtaaatggatgcgtatgtctggtgtagatcatattcacgctggta	—	—	0	0	0	0	0	0	0	1.6247e-05	0	0	0	0	0	0		—	—	0	0	0	0	0	0	0	12	0	0	0	0	0	0
708F_168	Bacillariophyta	Bacillariophyceae	Naviculales					catcactgcaggtactatggaagagatttacgcacgtgcagaatacgctaaagcagttggttctatcatcgttatgatcgacttagttatgggttacacagcaattcaaagtgctgctgtttgggctcgtaacaatgacatggtattacacttacaccgtgctggtaactctacttacgcacgtcaaaaaaatcatggtattaacttccgtgttatttgtaaatggatgcgtatgtctggtgtagatcatatccacgctggta	—	—	0	0	0	0	0	0	6.84327e-05	0	0	0	0	0	0	0		—	—	0	0	0	0	0	0	83	0	0	0	0	0	0	0
708F_169	Bacillariophyta	Bacillariophyceae	Naviculales	Diadesmidaceae	Luticola			catcacagcaggtactatggaagaagtgtacaaacgtgcagaatacgctaaatcagtaggttctgttatcgtgatgatcgatttagttatgggttacacagctattcaaagttctgcaatctgggctcgtgaaaacgatatgattttacatttacaccgtgcaggtaactcaacatacgctcgtcaaaaaaatcatggtattaacttccgtgttatttgtaaatggatgcgtatgtctggtgtagatcatatccacgctggta	—	—	0	0	0	0	0.000265881	0	3.93461e-05	0	0	0	0	0	0	0		—	—	0	0	0	0	82	0	35	0	0	0	0	0	0	0
708F_170	Bacillariophyta	Fragilariophyceae	Fragilariales	Fragilariaceae	Fragilaria	Fragilaria_acus/radians_complex		catcacagctgctactatggaagaactttacaaacgtggtgagtacgctaaagctgtaggttctgtaatcgttatgatcgatttagttttaggttacacagcaattcaaagtgctgctatctggtcacgtgaaaacgattgtttattacatttacaccgtgcaggtaactcaacttacgctcgtcaaaaaaatcatggtattaacttccgtgttatttgtaaatggatgcgtatgtctggtgttgaccatatccacgcaggta	—	—	0	0	0	0.000351211	0	0.000673606	0	0.000190149	0	0	0	0	0	0		—	—	0	0	0	175	0	287	0	151	0	0	0	0	0	0
708F_171	Bacillariophyta	Fragilariophyceae	Fragilariales	Fragilariaceae	Fragilaria	Fragilaria_acus/radians_complex		catcacagctgctactatggaagaactttacaaacgtggtgagtacgctaaagctgtaggttctgtaatcgttatgatcgatttagttttaggttacacagcaattcaaagtgctgcaatctgggctcgtgacaacgatatgcttttacatttacaccgtgctggtaactctacttacgctcgtcaaaaaaatcacggtatcaacttccgtgtaatttgtaaatggatgcgtatgtctggtgttgaccatatccacgcaggta	—	—	0	0	0	0.000684041	0.00033924	0.000581022	0	1.71499e-05	0	0	0	0	0	0		—	—	0	0	0	248	46	258	0	10	0	0	0	0	0	0
708F_172	Bacillariophyta	Bacillariophyceae	Naviculales	Sellaphoraceae	Mayamaea			catcactgctggtacaatggaagaagtgtacgctcgtgcagaatatgctaaaagcgttggttctatagttgttatgatcgatttagttatgggttatactgcaatccaaagtgctgcaatctggtctcgtcaaaacgacatgcttttacatttacatcgtgctggtaactctgcttacgctcgtcaaaagaaccatggtattaatttccgtgttatctgtaaatggatgcgtatgtctggtgtagatcatatccacgctggta	—	—	0	0	0	0	0.000138427	0	1.23674e-05	0	0	0	0	0	0	0		—	—	0	0	0	0	19	0	15	0	0	0	0	0	0	0
708F_173	Bacillariophyta	Fragilariophyceae	Fragilariales	Fragilariaceae	Fragilaria	Fragilaria_gracilis		catcactgcagcaacgatggaagaagtttacaaacgtggtgcttacgctaaagctgtaggttctgtaatcgttatgatcgatttagttttaggttacacagcaattcaaagtgctgctatctgggctcgtgaaaacgatttagtattacacttacaccgtgcaggtaactcaacttacgctcgtcaaaaaaatcacggtatcaacttccgtgtaatctgtaaatggatgcgtatgtctggtgttgatcacatccacgcaggta	—	—	0	0	0.000644715	0.000121903	0.0006601	5.29605e-05	0	0	0	0.000572196	2.93027e-05	0	0	0		—	—	0	0	98	81	98	27	0	0	0	103	12	0	0	0
708F_174	Bacillariophyta	Bacillariophyceae	Naviculales	Sellaphoraceae				catcactgctggaactatggaagaggtttatgcacgtgcagaatatggtaaagcagttggttctgtaatcgttatgatcgatttagttatgggttatacagcaattcaatctgctgctatttgggctcgtaacaacgacatgattttacacttacaccgtgcaggtaactctacttacgctcgtcaaaagaaccatggtattaacttccgtgttatctgtaaatggatgcgtatgtctggtgtagaccatatccacgctggta	—	—	0	0	0	0	0.00127089	0	9.72899e-05	8.8005e-05	0	0	0	0	0	0		—	—	0	0	0	0	271	0	118	61	0	0	0	0	0	0
708F_175	Bacillariophyta	Bacillariophyceae	Achnanthales	Achnanthidiaceae	Achnanthidium	Achnanthidium_minutissimum		cattactgctggtacaatggaagaagtgtacaaacgtgctgagtacgctaaagctgttggttctgtaattgttatgatcgatttagtaatgggttatacagcaattcaaagtgcagctatttggtctcgtgacaatgacatgttattacatttacaccgtgctggtaactctacatatgcatgtcaaaaaaatcatggtattaacttccgtgttatttgtaaatggatgcgtatgtcaggtgtagatcatattcacgctggta	—	—	0	0	0	0.000103342	0.000159759	0	0	7.94386e-05	0	0.000336579	0	0	0	0		—	—	0	0	0	69	17	0	0	74	0	60	0	0	0	0
708F_176	Bacillariophyta	Bacillariophyceae	Achnanthales	Achnanthidiaceae	Achnanthidium			cattactgctggaactatggaagaagtgtacaaacgtgctgagtacgctaaagctgttggttcagtaattgttatgatcgatttagtaatgggttatacagcaattcaaagttcagctatctgggctcgtgaaaatgacatggtattacatttacaccgtgcgggtaactctacatacgctcgtcaaaaaaatcatggtattaacttccgtgttatttgtaaatggatgcgtatgtctggtgtagatcatatccacgctggta	—	—	0	0	0	0	0.000689817	0	0.000408434	0	0	0	0	0	0	0		—	—	0	0	0	0	152	0	312	0	0	0	0	0	0	0
708F_177	Bacillariophyta	Bacillariophyceae	Cymbellales	Cymbellaceae	Cymbella			catcactgctggtacaatggaagaagtgtacaaacgtgctgattacgctaaagctgtaggttctatcgttgtaatgatcgatttagttatgggttacacagcaattcaaagtgctgctatctgggctcgtgataacgattgtttattacatttacaccgtgcaggtaactcaacttatgctcgtcaaaaaaaccatggtattaacttccgtgttatttgtaaatggatgcgtatgtctggtgtagatcatatccacgctggta	—	—	0	0	0	0	0	0	8.24491e-06	0	0	0	0	0	0	0		—	—	0	0	0	0	0	0	10	0	0	0	0	0	0	0
708F_178	Bacillariophyta	Fragilariophyceae	Fragilariales	Fragilariaceae				catcactgctgctactatggaagagctttacaaacgtgctaactacgctaaagctgtaggttctgtaattatcatgatcgacttagtattaggttacacagcaattcaaagtgctgctatctgggctcgtgaaaacgatttagtattacacttacaccgtgcaggtaactcaacttatgctcgtcaaaaaaatcacggtattaacttccgtgtaatttgtaaatggatgcgtatgtctggtgttgatcatatccacgctggta	—	—	0	0	0	0	0	0	0.00067026	0	0	0	0	0	0	0		—	—	0	0	0	0	0	0	447	0	0	0	0	0	0	0
708F_179	Bacillariophyta	Bacillariophyceae	Naviculales	Neidiaceae	Neidium			catcactgcaggtactatggaagaagtttacaaacgtgctgaatatgcgaaagcagtaggttctatagtcgttatgattgacttagtaatgggttatacagcaattcaaagttctgctatttgggctcgtgaaaatgatatgcttttacatttacaccgtgccggtaactcaacatatgctcgtcaaaaaaatcatggtattaacttccgtgttatttgtaaatggatgcgtatgtctggtgtagatcacatccacgctggga	—	—	0	0	0	0	0	0	0.000462096	0	0	0	0	0	0	0		—	—	0	0	0	0	0	0	457	0	0	0	0	0	0	0
708F_180	Bacillariophyta	Bacillariophyceae	Cymbellales	Cymbellaceae	Encyonema	Encyonema_silesiacum		catcactgctggtacaatggaagaagtttacaaacgtgctgagtacggtaaagctgtaggttctgtagttgtaatgatcgatttagttatgggttacacagcgattcaaagtgctgcaatctggtctcgtgaaaacgatatggttttacatttacaccgtgcaggtaactcaacttatgcacgtcaaaaaaaccacggtattaacttccgtgtaatttgtaaatggatgcgtatgtctggtgttgaccacatccacgctggta	—	—	0	0	0	0	0	0	0	0	0	0.000605292	0.00014102	0	0.000635841	0		—	—	0	0	0	0	0	0	0	0	0	108	29	0	132	0
708F_181	Bacillariophyta	Bacillariophyceae	Thalassiophysales	Catenulaceae	Halamphora	Halamphora_oligotraphenta		cattacagcaggtacaatggaagaagtttataaacgtgctgagtacgcaaaatcagtaggttctataattgtgatgatcgatttagttatgggttacacagcaattcaaagtgctgcttattggtctcgtgaaaacgatatgttattacacttacaccgtgcaggtaactctacatatgctcgtcaaaaaaatcacggtattaacttccgtgttatttgtaaatggatgcgtatgtctggtgtagatcatatccacgctggta	—	—	0	0	0	0	0	0	0	4.52772e-05	0	0	0	0	0	0		—	—	0	0	0	0	0	0	0	59	0	0	0	0	0	0
708F_182	Bacillariophyta	Bacillariophyceae	Thalassiophysales	Catenulaceae				catcactgcaggtacaatggaagaagtttacaaacgtgctgagtacgctaaagcagtaggttctatcattgtaatgatcgatttagttatgggttacacagcaatccaaagtgctgctatttgggctcgtgacaacgatatgttattacacttacaccgtgcaggtaactctacttacgctcgtcaaaagaaccacggtattaacttccgtgttatctgtaaatggatgcgtatgtcaggtgtagatcacattcacgctggta	—	—	0	0	0	0	0	0	0	5.14165e-05	0	0	0	0	0	0		—	—	0	0	0	0	0	0	0	67	0	0	0	0	0	0
708F_183	Bacillariophyta	Bacillariophyceae						cattactgctggtacaatggaagaagtttacaaacgtgctgaatacgcgaaagcggtaggttctgtcgttgtaatgatcgacttagtaatgggttatacagcaattcaaagtgctgcaatctggtctcgtgataatgacatgcttttacacttacaccgtgccggtaactcgacatatgctcgtcaaaaaaatcatggtattaacttccgtgttatttgtaaatggatgcgtatgtctggggtagatcatatccacgctggaa	—	—	0	0	0	0	0	0	0.000214301	0	0	0	0	0	0	0		—	—	0	0	0	0	0	0	201	0	0	0	0	0	0	0
708F_184	Bacillariophyta	Bacillariophyceae	Eunotiales	Eunotiaceae	Eunotia	Eunotia_bilunaris		cgttactgcagctactcaagaagaagtttacaaacgtgcagcgtttgctaaagaccttggctctgtaattattatgatcgatttagtaatgggctacacagcaatccaaacaattgctctttgggctcgtgaacatgatatgattttacatttacaccgtgcaggtaactctgcatacgctcgtcaaaaaaatcatggtattaacttccgtgttatttgtaaatggatgcgtatgtctggtgtagatcatatccacgctggta	—	—	0	0	0	0	0	0	0	0	0	0	0	0	0	0.00140789		—	—	0	0	0	0	0	0	0	0	0	0	0	0	0	430
708F_185	Bacillariophyta	Bacillariophyceae	Naviculales	Sellaphoraceae	Mayamaea			catcactgctgggacaatggaagaagtttacgctcgtgcagaatatgctaaaagcgttggttctgtagttgttatgatcgatttagttatgggttatacagcaattcaaagtgctgcaatctggtctcgtgcaaacgacatgcttttacatttacaccgtgctggtaactctgcttacgctcgtcaaaaaaatcatggtattaacttccgtgttatctgtaaatggatgcgtatgtctggtgtagatcacatccacgctggaa	—	—	0	0	0	0	0.000605944	0	0	0	0	0	0	0	0	0		—	—	0	0	0	0	137	0	0	0	0	0	0	0	0	0
708F_186	Bacillariophyta	Bacillariophyceae	Naviculales	Sellaphoraceae	Mayamaea			cattactgctggtacaatggaagaagtttacgctcgtgcagaatacgctaaaagtcttggctctatcgttgttatgatcgatttagttatgggctatacagcaattcaaagtgctgcaatttggtctcgtaataacgacatgcttttacatttacaccgtgctggtaactctgcttacgctcgtcaaaagaatcatggtattaacttccgtgttatctgtaaatggatgcgtatgtctggtgtagatcatatccacgctggta	—	—	0	0	0	0	0	0	0	0	0	0.000163351	0	0	0	0		—	—	0	0	0	0	0	0	0	0	0	30	0	0	0	0
708F_187	Bacillariophyta	Bacillariophyceae	Achnanthales	Achnanthidiaceae	Achnanthidium	Achnanthidium_minutissimum		cattactgctggtacaatggaagaagtgtacaaacgtgctgagtacgctaaagctgttggttctgtaattgttatgatcgatttagtaatgggttatacagcaattcaaagtgcagctatttggtctcgtgataatgatatgttattacatttacaccgtgcaggtaactctacatatgcacgtcaaaaaaatcatggtattaacttccgtgttatttgtaaatggatgcgtatgtctggtgttgaccatatccacgcaggta	—	—	0	0	0	5.2176e-05	0.000103758	4.13818e-05	1.23674e-05	8.62054e-05	0	0.000117313	0	0	6.69957e-05	0		—	—	0	0	0	35	32	26	15	74	0	21	0	0	18	0
708F_188	Bacillariophyta	Bacillariophyceae						cattactgctggtacaatggaagaagtgtacaaacgtgctgagtacgctaaagctgttggttctgtaattgttatgatcgatttagtaatgggttatacagcaattcaaagtgcagctatttggtctcgtgacaatgatatgttattacatttacaccgtgcaggtaactcaacttatgctcgtcaaaaaaatcacggtattaacttccgtgtaatttgtaaatggatgcgtatgtctggtgttgatcatatccacgctggta	—	—	0	0	0	0	0	0	0.000305516	0	0	0	0	0	0	0		—	—	0	0	0	0	0	0	249	0	0	0	0	0	0	0
708F_189	Bacillariophyta	Bacillariophyceae	Naviculales	Sellaphoraceae				catcactgctggtactatggaagaagtttatgcacgtgcagaatatgcaaaaacccttggttcggtagttgtgatgatcgatttagttatgggctatacagctattcaaagtgctgctatctggtctcgtgctaatgatatgctattacacttacaccgtgctggtaactctgcttacgctcgtcaaaaaaatcatgggattaatttccgtgtgatttgtaaatggatgcgtatgtcaggtgtggaccatattcacgctggta	—	—	0	0	0	0	0	0	0.000457621	0	0	0	0	0	0	0		—	—	0	0	0	0	0	0	387	0	0	0	0	0	0	0
708F_190	Bacillariophyta	Bacillariophyceae	Bacillariales	Bacillariaceae				cgttacagctgctactatggaagaagtatacaaacgttgtgagtatgctaaagaagtaggttctattgttgttatgatcgatttagttatgggttatacagcaattcaaagtgctgcaatttgggctcgtgagaacgatatgcttttacacttacaccgtgcaggtaactctacatatgcgcgccaaaaaaatcatggtattaacttccgtgttatttgtaaatggatgcgtatgtctggtgtagatcatattcacgctggaa	—	—	0	0	0	1.63982e-05	0	0	0	0.00025504	0	0	0	0	0	0		—	—	0	0	0	11	0	0	0	299	0	0	0	0	0	0
708F_191	Bacillariophyta	Fragilariophyceae	Fragilariales	Fragilariaceae	Fragilaria	Fragilaria_gracilis		catcacggctgctactatggaagaactttacaaacgtggtgcttacgctaaagctgtaggttctgtaatcgttatgatcgatttagttttaggttacacagcaattcaaagtgctgctatctgggctcgtgaaaacgatttagtattacacttacaccgtgcaggtaactcaacttacgctcgtcaaaaaaatcacggtatcaacttccgtgtaatctgtaaatggatgcgtatgtcaggtgtagatcatatccacgctggta	—	—	0	0	3.68619e-05	1.67505e-05	0	0	0.000130668	0	0	0	4.15122e-05	3.49754e-05	0.000522484	0		—	—	0	0	13	11	0	0	82	0	0	0	17	10	109	0
708F_192	Bacillariophyta	Bacillariophyceae	Bacillariales	Bacillariaceae	Nitzschia			catcacagctgctactatggaagaactttacaaacgtgcacaatatgctaaagaagtaggttctatcatcgttatggtggatttagttatgggttacacagctttacaatcaatggctatttggtctcgtgaaaacgatatgttattacatttacaccgtgcgggtaactctacttatgctcgtcaaaaaaaccacggtattaacttccgtgttatttgtaaatggatgcgtatgactggtgtagatcatattcatgctggta	—	—	0	0	0	6.03984e-05	6.4849e-05	0	0	0.000129226	0	0	0	0	0.000168609	0		—	—	0	0	0	40	20	0	0	134	0	0	0	0	47	0
708F_193	Bacillariophyta	Mediophyceae	Thalassiosirales	Stephanodiscaceae	Stephanodiscus	Stephanodiscus_hantzschii		catcactgctgctacgatggaagaagtatacaaacgtgctgagtatgctaaagcaatcggttctgtagttgttatgatcgatttagttatgggttatactgcaattcaatcaattgcatactgggctcgtgaaaatgatatgcttttacatttacaccgtgctggtaactctacttacgcgcgtcaaaaaaatcacggtattaacttccgtgtaatttgtaaatggatgcgtatgtctggtgttgaccacatccacgctggta	—	—	0	0	0	6.7724e-05	0.000140964	8.03443e-05	0	6.5084e-05	5.04444e-05	0	5.86055e-05	0	0.000354357	0		—	—	0	0	0	45	15	38	0	57	15	0	24	0	68	0
708F_194	Bacillariophyta	Bacillariophyceae						catcacagctggtacaatggaagaagtgtacaaacgtgcggaatacgcaaaagctgttggttcagtaattgtgatgattgacttagtaatgggttacacagccattcaaagttctgcaatctgggcgcgtgataatgatatgcttttacatttacaccgtgcgggtaactcaacttacgctcgtcaaaagaatcatgggattaacttccgtgttatctgtaaatggatgcgtatgtcaggtgtagatcatatccacgcgggta	—	—	0	0	0	0	0	0	0.000146989	0	0	0	0	0	0	0		—	—	0	0	0	0	0	0	132	0	0	0	0	0	0	0
708F_195	Bacillariophyta	Bacillariophyceae						catcactgctggtactatggaagaagtttacaaacgtgcagaatacgctaaagccgttggttctatcattgtgatgatcgatttagttatgggttacacagcaattcaaagtgctgctatctgggctcgtgaaaatgacgtacttttacatttacaccgtgcaggtaactctacttacgctcgtcaaaaaaatcatggtattaacttccgtgttatctgtaaatggatgcgtatgtctggtgtagatcatatccacgctggta	—	—	0	0	0	0.000161	0	4.79763e-05	0	0	0	0.000200962	0	0	0	0		—	—	0	0	0	108	0	16	0	0	0	35	0	0	0	0
708F_196	Bacillariophyta	Fragilariophyceae	Fragilariales	Fragilariaceae				catcactgcagcaacgatggaagaagtttacaaacgtgctgagtacgctaaagaagtaggttctatcatcgttatgatcgatttagttttaggttacacagcaattcaaagtgctgctatctgggctcgtgaaaacgatttagtattacacttacaccgtgcaggtaactcaacttacgctcgtcaaaaaaaccacggtattaacttccgtgtaatttgtaaatggatgcgtatgtctggtgttgatcatatccacgctggta	—	—	0	0	0	0.000150479	0.000276848	0.000116578	0	0	0	0.000582168	0	0	0	0		—	—	0	0	0	63	42	54	0	0	0	105	0	0	0	0
708F_197	Bacillariophyta	Bacillariophyceae	Bacillariales	Bacillariaceae				tgtaacagctgcaactatggaagaagtgcttaaacgttgtgaatatgctaaagaagtaggttctatcgttgttatgatcgatttagttatgggttacacagcaattcaaagtgctgcaatttgggctcgtgaaaatgatatgcttttacatttacaccgtgcaggtaactctacgtacgcgcgtcaaaaaaatcatggtattaacttccgtgtaatttgcaaatggatgcgtatgtctggtgtagatcatattcatgctggta	—	—	0	0	0	0	9.72734e-05	0	0	0	0	0	0	0	0	0		—	—	0	0	0	0	30	0	0	0	0	0	0	0	0	0
708F_198	Bacillariophyta	Bacillariophyceae	Bacillariales	Bacillariaceae	Nitzschia	Nitzschia_palea		cgttacaggtgctacaatggaagacgtttacgaacgttctgagtacgctaaagaagttggttctgtagttatcatgatcgatttagtaatgggttatacagcaattcaaagtattgctttatggtctcgtaaaaacgatatgattttacatttacaccgtgcgggtaactcaacttacgctcgtcaaaaaaaccatggtattaacttccgtgtaatctgtaaatggatgcgtatgtctggtgttgaccatatccacgcaggta	—	—	0	0	0	1.93797e-05	0	0	9.89389e-06	0.00024685	0	0	0	0	0	0		—	—	0	0	0	13	0	0	12	247	0	0	0	0	0	0
708F_199	Bacillariophyta	Fragilariophyceae	Fragilariales	Fragilariaceae				cgttactgcatctactatggaagagctttacaaacgtgctaattacgctaaagctgtaggttctgtaatcgttatgatcgatttagttttaggttacacagcaattcaaagtgctgctatctgggctcgtgaaaacgatttagtattacacttacaccgtgcaggtaactcaacttacgctcgtcaaaaaaatcatggtattaacttccgtgtaatttgtaaatggatgcgtatgtctggtgttgaccacatccacgctggta	—	—	0	0	0	2.08704e-05	0	0	0	0	0	0	0	0	0	0		—	—	0	0	0	14	0	0	0	0	0	0	0	0	0	0
708F_200	Bacillariophyta	Bacillariophyceae	Achnanthales	Achnanthidiaceae	Achnanthidium			catcactgcagcaacgatggaagaagtgtacaaacgtgctgagtacgctaaagctgttggttctgtaattgttatgatcgatttagtaatgggttatacagcaattcaaagtgcagctatttggtctcgtgataatgatatgttattacatttacaccgtgcaggtaactctacatatgcacgtcaaaaaaatcatggtattaacttccgtgttatttgtaaatggatgcgtatgtcaggtgtagatcacattcacgctggta	—	—	0	0	0	2.98149e-05	0.000284621	0	9.89389e-06	0	0	7.15308e-05	0	0	0.000149084	0		—	—	0	0	0	20	65	0	12	0	0	13	0	0	43	0
708F_201	Bacillariophyta	Bacillariophyceae						catcactgcagggacaatggaagaagtgtacaaacgtgctgagtatgccaaagccgttggttctatcgttgtgatgattgacttagtaatgggctacacagcaattcaaagtgctgcgatttggtctcgtgaaaacgatatgcttttacacttacaccgtgccggtaactcgacatatgctcgtcaaaagaatcatgggattaacttccgtgttatctgtaaatggatgcgtatgtcaggtgtggatcacatccacgcgggta	—	—	0	0	0	0	0	0	0.000155829	0	0	0	0	0	0	0		—	—	0	0	0	0	0	0	189	0	0	0	0	0	0	0
708F_202	Bacillariophyta	Bacillariophyceae	Cymbellales	Cymbellaceae	Cymbella			catcactgctggtacaatggaagaagtttacaaacgtgctgaatacggtaaagctgtaggttctatcgttgtaatgatcgatttagttatgggttacacagcaattcaaagtgctgctatctgggctcgtgataacgattgtttattacacttacaccgtgcaggtaactcaacttacgctcgtcaaaaaaatcacggtatcaacttccgtgtaatttgtaaatggatgcgtatgtctggtgttgaccatatccacgcaggta	—	—	0	0	0	0	0	0	0	0.000326319	0	0	0	0	0	0		—	—	0	0	0	0	0	0	0	273	0	0	0	0	0	0
708F_203	Bacillariophyta	Bacillariophyceae	Eunotiales	Eunotiaceae	Eunotia	Eunotia_arcus		cgttactgcagctactcaaaacgaaatttttaaacgtgctgagtttgctaaagaaattggttctgtaattgttatgattgacttagtattaggttatacagcaattcaaacaactgcaatttgggcacgtgaaaacgacatgattttacatttacaccgtgcaggtaactctacatatgctcgtcaaaaaaatcatggtattaacttccgtgttatttgtaaatggatgcgtatgtctggtgtagatcatattcatgctggta	—	—	0	0	0	0.000358367	0.00016757	0	0	0	0	0	0	0	0	0		—	—	0	0	0	237	23	0	0	0	0	0	0	0	0	0
708F_204	Bacillariophyta	Bacillariophyceae	Naviculales	Sellaphoraceae	Mayamaea			catcacagctggtacaatggaagaagtttacgctcgtgctgagtatgctaaaagtcttggttctatcgttgttatgatcgatttagttatgggttatacagcaattcaaagtgctgcaatctggtctcgtgcaaatgatatgcttttacatttacaccgtgctggtaactctgcttacgctcgtcaaaagaatcatggtattaacttccgtgttatttgtaaatggatgcgtatgtctggtgtagatcatatccacgctggta	—	—	0	0	0	0	0	0	0.000324829	0	0	0	0	0	0	0		—	—	0	0	0	0	0	0	257	0	0	0	0	0	0	0
708F_205	Bacillariophyta	Bacillariophyceae	Naviculales	Naviculaceae	Navicula	Navicula_radiosa		cattacagcagctacaatggaagaagtgtacaaacgtgctgagtatgctaaagctgttggttctgtaattgttatgatcgatttagtaatgggttacacagcaattcaaagtattgctttatgggctcgtgacaatgatatggttttacacttacaccgtgctggtaactctacttacgctcgtcaaaaaaatcatggtattaacttccgtgttatttgtaaatggatgcgtatgtctggtgtagatcatatccacgctggta	—	—	0	0	0	0	0	0	0	9.11271e-05	0	6.89014e-05	0	0	0.000418751	0		—	—	0	0	0	0	0	0	0	83	0	12	0	0	87	0
708F_206	Bacillariophyta	Fragilariophyceae	Fragilariales	Fragilariaceae	Fragilaria	Fragilaria_acus/radians_complex		catcacagctgctactatggaagaactttacaaacgtggtgagtacgctaaagctgtaggttctatcgttgtaatgatcgatttagttatgggttacacagcaattcaaagtgctgctatctggtcacgtgaaaacgattgtttattacatttacaccgtgcaggtaactcaacttacgctcgtcaaaaaaatcacggtatcaacttccgtgtaatttgtaaatggatgcgtatgtctggtgttgaccatatccacgcaggta	—	—	0	0	0	0.000109977	0	0.000212406	0	5.00569e-05	0	0	0	0	0	0		—	—	0	0	0	73	0	102	0	53	0	0	0	0	0	0
708F_207	Bacillariophyta	Bacillariophyceae	Naviculales	Naviculaceae	Navicula	Navicula_veneta		cattactgcagcgactatggaagaagtttacaagcgtgcagagtatgcgaaaacggtaggttctgtaattgttatgatcgatttagtaatgggttacacagcaattcaaagtattgctttatgggctcgtgaaaacgacatgattttacatttacatcgtgctggtaactctacttatgctcgtcaaaaaaaccatggtattaacttccgtgttatctgtaaatggatgcgtatgtctggtgtagatcatatccatgctggta	—	—	0	0	0	0	0	1.47145e-05	0	0	0	0	0	0	0	0		—	—	0	0	0	0	0	13	0	0	0	0	0	0	0	0
708F_208	Bacillariophyta	Bacillariophyceae	Naviculales	Sellaphoraceae	Sellaphora			catcactgctgctactatggaagaagtttacaaacgtggagaatacgctaaagcagttggttctatcgttgttatgatcgacttagttatgggttacacagcaattcaaagtgctgcaatctggtctcgtgaaaatgacatgcttttacatttacaccgtgcaggtaactctacttacgctcgtcaaaaaaaccatggtattaacttccgtgtaatctgtaaatggatgcgtatgtctggtgtagaccatatccacgcaggta	—	—	0	0	0	0	0	0	9.36879e-05	0.000101544	0	0	0	0	0.000257431	0		—	—	0	0	0	0	0	0	34	75	0	0	0	0	78	0
708F_209	Bacillariophyta	Bacillariophyceae						tattactgcagctacaatggaagaagtgtacaaacgtgcagaatatgctaaaaatgtaggttctgtaattgttatgatcgacttagttatgggctatacagcaattcaaagtattgctttatggtctcgtgaaaacgacatggtattacacttacaccgtgcaggtaactctacttacgctcgtcaaaaaaaccacggtatcaacttccgtgttatttgtaaatggatgcgtatgtctggtgtagatcatatccacgctggta	—	—	0	0	0	0.000409732	0	0	0	0	0	0	0	0	0	0		—	—	0	0	0	239	0	0	0	0	0	0	0	0	0	0
708F_210	Bacillariophyta	Bacillariophyceae	Naviculales	Sellaphoraceae	Sellaphora	Sellaphora_pupula		catcactgctggtactatggaagaagtttacaaacgtgcagaatacggtaaagcagttggttctgtaatcgttatgatcgatttagttatgggttacacagcaattcaaagtgctgcaatctgggctcgtgataatgacatgcttttacacttacaccgtgcaggtaactctacttacgctcgtcaaaagaatcatggtattaacttccgtgtaatctgtaaatggatgcgtatggctggtgtagaccatatccacgctggta	—	—	0	0	0	0	0	0	0	0	0	0	0	0	0.000525013	0		—	—	0	0	0	0	0	0	0	0	0	0	0	0	96	0
708F_211	Bacillariophyta	Bacillariophyceae	Cymbellales	Cymbellaceae	Encyonema	Encyonema_silesiacum		catcactgcagcaacgatggaagaagtttacaaacgtgctgagtacggtaaagctgtaggttctgtagttgtaatgatcgatttagttatgggttacacagcgattcaaagtgctgcaatttggtctcgtgaaaacgatatggtattacatttacaccgtgcaggtaactcaacttatgcacgtcaaaaaaatcatggtattaacttccgtgtaatctgtaaatggatgcgtatggctggtgtagatcatattcacgcaggta	—	—	0	0	0	0	0	0	0	0	0	0	0	0	0.000808099	0		—	—	0	0	0	0	0	0	0	0	0	0	0	0	167	0
708F_212	Bacillariophyta	Fragilariophyceae	Fragilariales	Fragilariaceae	Fragilaria			catcactgctgctactatggaagaactttacaaacgtggtgcttacgctaaagctgtaggttctgtaatcgttatgatcgatttagttttaggttacacagcaattcaaagtgctgctatctgggctcgtgataacgattgtttattacacttacaccgtgcaggtaactcaacttacgctcgtcaaaaaaaccatggtattaacttccgtgttatttgtaaatggatgcgtatgtctggtgttgatcatatccacgctggta	—	—	0	0	0	0	0	0	0.000260926	0	0	0	0	0	0	0		—	—	0	0	0	0	0	0	195	0	0	0	0	0	0	0
708F_213	Bacillariophyta	Bacillariophyceae						catcactgcaggtactatggaagaaatttacgcacgtgcagaatacgctaaagcagttggttctatcatcgttatgatcgacttagtaatgggctacacagcaattcaaagtgctgctatttggtctcgtaacaatgacatgttattacacttacaccgtgcaggtaactctacatacgctcgtcaaaaaaatcatggtatcaacttccgtgttatttgtaaatggatgcgtatgtctggtgtagatcatatccacgctggta	—	—	0	0	0	0	0	0	0	0.00018205	0	0	0	0	0	0		—	—	0	0	0	0	0	0	0	215	0	0	0	0	0	0
708F_214	Bacillariophyta	Bacillariophyceae						cattactgctggtaacatggaagaaatgtacgcacgtgcagaatacgctaaagctgtaggttctgtaatcgtaatgatcgatttagttatcggttacactgcaattcaaactgcagctatctgggctcgtaacaacgattgtatcttacacttacaccgtgctggtaactctacttatgctcgtcaaaaaaaccatggtatcaacttccgtgttatctgtaaatggatgcgtatgtctggtgtagaccatatccacgctggta	—	—	0	0	0	0	0.000843773	0	0	0.000105606	0	0	0	0	0	0		—	—	0	0	0	0	99	0	0	78	0	0	0	0	0	0
708F_215	Bacillariophyta	Fragilariophyceae	Fragilariales	Fragilariaceae	Ulnaria	Ulnaria_acus		catcactgctggtacaatggaagaagtgtacaaacgtgctaattacgctaaagctgtaggttctgtaattgtcatgatcgacttagtattaggttacacagcaattcaaagtgctgctatctggtctcgtgaaaatgatatggtattacacttacaccgtgcaggtaactcaacttacgctcgtcaaaaaaatcatggtattaacttccgtgtaatttgtaaatggatgcgtatgtctggtgttgaccacatccacgctggta	—	—	0	0	0	0	0	0	9.89389e-06	0	0	0	0	0	0	0		—	—	0	0	0	0	0	0	12	0	0	0	0	0	0	0
708F_216	Bacillariophyta	Fragilariophyceae	Fragilariales	Fragilariaceae				catcactgctgctactatggaagaactttacaaacgtggtgcttacgctaaagctgtaggttctgtaatcgttatgatcgatttagttttaggttacacagcaattcaaagtgctgctatctgggctcgtgaaaacgatttagtattacacttacaccgtgcaggtaactcaacttatgctcgtcaaaaaaaccacggtattaacttccgtgttatttgtaaatggatgcgtatgactggtgtagatcatattcatgctggta	—	—	0	0	0	0	0	0	0.000197251	0	0	0	0	0	0	0		—	—	0	0	0	0	0	0	142	0	0	0	0	0	0	0
708F_217	Bacillariophyta	Bacillariophyceae	Naviculales					catgactgcaggtactatggatgaatctatcaaacgtggtatgtacgcaaaagctgtaggttcagttatcgtaatggttgacttagtaatgggttacacagcattacaaactgcagctatttgggctcgtgaaaacgacatgatcttacacttacaccgtgctggtaactctacatacgctcgtcaaaaaaatcatggtattaacttccgtgtaatttgtaaatggatgcgtatgtctggtatggatcatatccacgctggta	—	—	0	0	0	0	0	0	0	0.000119716	0	0	0	0	0	0		—	—	0	0	0	0	0	0	0	156	0	0	0	0	0	0
708F_218	Bacillariophyta	Bacillariophyceae						catcactgcagctacgatggaagaagtttacaaacgtgctgaatacggtaaagctgttggttcagtaattgtaatgatcgatttagttatgggctacacagcaattcaaagtgctgcaatttgggctcgtgaaaacgatttaattttacatttacaccgtgcaggtaactcaacttacgctcgtcaaaaaaatcatggtattaacttccgtgttatttgtaaatggatgcgtatgtctggtgtagatcatattcacgctggta	—	—	0	0	0	0.000228084	0	0	0	0	0	0	0	0	0	0		—	—	0	0	0	153	0	0	0	0	0	0	0	0	0	0
708F_219	Bacillariophyta	Bacillariophyceae						cgttactgctggtactatggaagacgtttacacacgtgcacaatacgctaaatcagtaggttctgtgattatcatgattgatttagttatgggttacacagcaatccaatctattgctctttggtctcgtagcaacgacatgattttacatttacaccgtgcaggtaactctacttatgctcgacaaaaaaatcacggtattaacttccgtgttatctgtaaatggatgcgtatgtctggtgtagaccatatccacgctggta	—	—	0	0	0	0	0.000376006	0	0	6.90498e-05	0	0	0	0	0	0		—	—	0	0	0	0	101	0	0	51	0	0	0	0	0	0
708F_220	Bacillariophyta	Bacillariophyceae	Cymbellales	Gomphonemataceae	Gomphonema			catcactgctggtacaatggaagaagtatacaaacgtgctgagtatgctaaagcagttggttctgtagttgttatgatcgacttagttatgggctacacagcaattcaaagttctgctatatgggctcgtgataacgatatgcttttacacttacaccgtgcaggtaactcaacttacgctcgtcaaaaaaatcatggtattaacttccgtgttatttgtaaatggatgcgtatgtctggtgtagaccatatccacgctggta	—	—	0	0	0	0	0	0	0	0	0	0.000533986	0	0	0	0		—	—	0	0	0	0	0	0	0	0	0	93	0	0	0	0
708F_221	Bacillariophyta	Bacillariophyceae	Cymbellales					catcactgctggtacaatggaagaagtgtacaaacgtgctgaatacggtaaagctgtaggttctatcatcgtaatgatcgatttagttatgggttacacagcaattcaaagtgctgctatctggtctcgtgacaacgatatgcttttacatttacaccgtgcgggtaactctacttacgctcgtcaaaaaaatcatggtattaacttccgtgttatttgtaaatggatgcgtatgtctggtgtagatcatatccatgctggta	—	—	0	0	0	0	0	0	0	7.21366e-05	0	0.000218188	0	0	0	0		—	—	0	0	0	0	0	0	0	94	0	38	0	0	0	0
708F_222	Bacillariophyta	Bacillariophyceae	Cymbellales	Anomoeoneidaceae	Adlafia	Adlafia_minuscula		catcacagcagcgacaatggaagaagtttacaaacgtgcagactacgcgaaaaacgttggttctgtaatcgttatgatcgatttagttatgggttatacagcaattcaaagtgctgcaatctggtcacgtgaaaatgacatgattttacacttacaccgtgctggtaactcaacttatgctcgtcaaaaaaaccatggtattaacttccgtgttatttgtaaatggatgcgtatgtgtggtgtagatcatatccacgctggta	—	—	0	0	0	0	0	0	0.00013309	0	0	0	0	0	0	0		—	—	0	0	0	0	0	0	138	0	0	0	0	0	0	0
708F_223	Bacillariophyta	Bacillariophyceae	Cymbellales	Cymbellaceae	Cymbella			catcactgcagcaacgatggaagaagtttacaaacgtgctgattatgcaaaagctgtaggttctatcgttgtaatgatcgatttagttatgggttacacagcaattcaaagtgctgctatctggtcacgtgaaaacgattgtttattacacttacaccgtgcaggtaactcaacttacgctcgtcaaaaaaatcacggtatcaacttccgtgtaatttgtaaatggatgcgtatgtctggtgttgaccatatccacgcaggta	—	—	0	0	0	6.32198e-05	3.24245e-05	0.000117372	0	0	0	0	0	0	0	0		—	—	0	0	0	42	10	58	0	0	0	0	0	0	0	0
708F_224	Bacillariophyta	Bacillariophyceae	Cymbellales	Cymbellaceae	Cymbella	Cymbella_neocistula		cattactgctgctacaatggaagaagtttacaaacgtgctgattatgcaaaagctgtaggttctatcgttgtaatgatcgatttagttttaggttacacagcaattcaaagtgctgctatctgggctcgtgaaaacgatttagtattacacttacaccgtgcaggtaactcaacttacgctcgtcaaaaaaatcatggtattaacttccgtgttatttgtaaatggatgcgtatgtctggtgtagatcatatccacgctggta	—	—	0	0	0	3.13056e-05	0	9.59526e-05	0	0	0	0	0	0	0	0		—	—	0	0	0	21	0	32	0	0	0	0	0	0	0	0
708F_225	Bacillariophyta	Bacillariophyceae						catcactgctggtactatggaagaagtttacgcacgtgcagaatatgctaaatcagttggttctgtaattgttatgattgatttagttatgggttatacagcaatccaaactgcagctatttggtctcgtgcaaacgacatgatcttacatttacatcgtgcaggtaactctacttatgctcgtcaaaaaaatcatggtattaacttccgtgttatttgtaaatggatgcgtatgtctggtgtagatcatattcatgctggta	—	—	0	0	0	0	0	0	9.21823e-05	4.06728e-05	0	0	0	0	0	0		—	—	0	0	0	0	0	0	82	53	0	0	0	0	0	0
708F_226	Bacillariophyta	Bacillariophyceae	Naviculales	Naviculaceae	Navicula			catcactgcagctactatggaagaagtatacaaacgtgcagaatacgctaaaatggttggttctgtaatcgttatgatcgatttagtaatgggttatacagcaattcaaagtattgctatttgggctcgtgaaaacgacatgcttttacacttacaccgtgctggtaactctacttacgctcgtcaaaaaaaccacggtattaacttccgtgttatctgtaaatggatgcgtatgtctggtgtagatcatatccacgctggta	—	—	0	0	0	0	0.000529845	0	0	0	0	0	0	0	0	0		—	—	0	0	0	0	126	0	0	0	0	0	0	0	0	0
708F_227	Bacillariophyta	Fragilariophyceae	Fragilariales	Fragilariaceae	Fragilaria			catcacagctgctactatggaagaactttacaaacgtggtgagtacgctaaagctgtaggttctgtaatcgttatgatcgatttagttttaggttacacagcaattcaaagtgctgcaatctgggctcgtgacaacgatatgcttttacatttacaccgtgcaggtaactctacttatgctcgtcaaaaaaatcatggtattaacttccgtgttatttgtaaatggatgcgtatgtctggtgtagatcatatccacgctggta	—	—	0	0	0	0.000146385	0.000131567	6.59674e-05	0	0	0	0	0	0	0	0		—	—	0	0	0	48	14	22	0	0	0	0	0	0	0	0
708F_228	Bacillariophyta	Mediophyceae	Thalassiosirales	Stephanodiscaceae	Stephanodiscus			catcactgctgctacgatggaagaagtatacaaacgtgctgagtatgctaaagcaatcggttctgtagttgttatgatcgatttagttatgggttatactgcaattcaatcaattgcatactgggctcgtgaaaatgatatgcttttacatttacaccgtgctggtaactctacttacgcgcgtcaaaaaaaccacggtattaacttccgtgttatttgtaaatggatgcgtatgactggtgtagatcatattcatgctggta	—	—	0	0	0	0	0	0	0	0	0	0	0	0	0.000401358	0		—	—	0	0	0	0	0	0	0	0	0	0	0	0	83	0
708F_229	Bacillariophyta	Bacillariophyceae						catcactgcagcaacgatggaagaagtttacaaacgtgctgagtacgctaaagaagtaggttctatcatcgttatgatcgatttagttatgggttacacagctattcaaagtgctgctatctggtcacgtgaaaacgattgtttattacatttacaccgtgcaggtaactcaacttacgcccgtcaaaaaaatcatggtattaacttccgtgttatttgtaaatggatgcgtatgtctggtgtagatcatatccacgctggta	—	—	0	0	0	0.00011557	0	5.74285e-05	0	0	0	0	0	0	0	0		—	—	0	0	0	46	0	26	0	0	0	0	0	0	0	0
708F_230	Bacillariophyta	Fragilariophyceae	Fragilariales	Fragilariaceae	Ulnaria	Ulnaria_acus		cgttactgcagctactatggaagagctttacaaacgtgctaactacgctaaagctgtaggttctgtaattatcatgatcgacttagtattaggttacacagcaattcaaagtgctgctatctggtctcgtgaaaatgatatggtattacacttacaccgtgcaggtaactcaacttacgctcgtcaaaaaaaccatggtattaacttccgtgttatttgtaaatggatgcgtatgtctggtgtagatcatatccacgctggta	—	—	0	0	0	0	0	0	0.000145566	0	0	0	0	0	0	0		—	—	0	0	0	0	0	0	97	0	0	0	0	0	0	0
708F_231	Bacillariophyta	Fragilariophyceae	Fragilariales	Fragilariaceae	Fragilaria			catcactgctgctactatggaagaactttacaaacgtggtgcttacgctaaagctgtaggttctatcgttgtaatgatcgatttagttatgggttacacagcaattcaaagtgctgctatctgggctcgtgaaaacgatttagtattacacttacaccgtgcaggtaactcaacttatgctcgtcaaaaaaatcacggtattaacttccgtgtaatttgtaaatggatgcgtatgtctggtgttgatcatatccacgctggta	—	—	0	0	0	0	0	0	0.000205967	0	0	0	0	0	0	0		—	—	0	0	0	0	0	0	113	0	0	0	0	0	0	0
708F_232	Bacillariophyta	Mediophyceae	Thalassiosirales	Stephanodiscaceae	Stephanodiscus			catcactgctgctacgatggaagaagtatacaaacgtgctgagtatgctaaagcaatcggttctgtagttgttatgatcgatttagttatgggttatactgcaattcaatcaattgcatactgggctcgtgaaaatgatatgcttttacatttacaccgtgctggtaactctacatatgcacgtcaaaaaaatcatggtattaacttccgtgttatttgtaaatggatgcgtatgtcaggtgtagatcatattcacgctggta	—	—	0	0	0	0	0	0	0	0	0	0	0	0	0.000180968	0		—	—	0	0	0	0	0	0	0	0	0	0	0	0	51	0
708F_233	Bacillariophyta	Bacillariophyceae	Naviculales	Naviculaceae	Geissleria			catcactgctggtacaatggaagaagtttacaaacgtgctgagtacggtaaagctgttggttctgtaattgtaatgatcgacttagttatgggttacacagcaattcaaagtgctgcgatttgggctcgtgacaacgacatgctattacacttacaccgtgcgggtaactcaacttacgctcgtcaaaaaaaccatggtattaacttccgtgttatctgtaaatggatgcgtatgtctggtgtagatcatatccacgctggta	—	—	0	0	0	0	0	2.99852e-05	0	0	0	0	0	0	0.000175617	0		—	—	0	0	0	0	0	10	0	0	0	0	0	0	15	0
708F_234	Bacillariophyta	Mediophyceae	Thalassiosirales	Stephanodiscaceae	Stephanodiscus	Stephanodiscus_minutulus		cgttacaggtgctacaatggaagacgtttacgaacgttctgagtacgctaaagaagttggttctgtaattattatgatcgatttagttatgggttatactgcaattcaatcaattgcatactgggctcgtgaaaatgatatgcttttacatttacaccgtgctggtaactctacttacgcgcgtcaaaaaaaccatggtattaacttccgcgttatctgtaaatggatgcgtatgtcaggtgtagatcatatccacgctggta	—	—	0	0	0	0	0	0	0	0	0	0	2.93027e-05	0	0.000180546	0		—	—	0	0	0	0	0	0	0	0	0	0	12	0	51	0
708F_235	Bacillariophyta	Bacillariophyceae						catcacagctgcgacaatggaagaagtttacaaacgtgccatatacgctaaaaatgtaggttctatcatcgttatgattgacttagttatgggttatacagcgattcaaagtgcagcaatcttctcacgtgaaaatgacttgattttacacttacaccgtgctggtaactctacttatgctcgtcaaaaaaatcatggtattaacttccgtgttatctgtaaatggatgcgtatgtctggtgtagatcacatccacgctggta	—	—	0	0	0	0	0.000305998	0	0	0	0	0	0	0	0	0		—	—	0	0	0	0	42	0	0	0	0	0	0	0	0	0
708F_236	Bacillariophyta	Bacillariophyceae	Cymbellales	Anomoeoneidaceae	Adlafia	Adlafia_minuscula		catcacagctgcaacaatggaagaagtttacaaacgtgcaaactacgctaaaaatgttggttctgtaatcgttatgatcgacttagttatgggttacacagcgattcaaagtgctgcaatctggtcacgtgaaaatgacatgattttacacttacaccgtgctggtaactcgacttatgctcgtcaaaaaaaccatggtattaacttccgtgttatttgtaaatggatgcgtatgtctggtgtagatcatatccacgctggta	—	—	0	0	0	0	0	0	0	4.60446e-05	0	0	0	0	0	0		—	—	0	0	0	0	0	0	0	60	0	0	0	0	0	0
708F_237	Bacillariophyta	Fragilariophyceae	Fragilariales	Fragilariaceae				catcactgctgctactatggaagaactttacaaacgtggtgcttacgctaaagctgtaggttctgtaattatcatgatcgacttagtattaggttacacagcaattcaaagtgctgctatctggtctcgtgaaaatgatatggtattacacttacaccgtgcaggtaactcaacttatgctcgtcaaaaaaatcacggtattaacttccgtgtaatttgtaaatggatgcgtatgtctggtgttgatcatatccacgctggta	—	—	0	0	0	0	0	0	0.00010407	0	0	0	0	0	0	0		—	—	0	0	0	0	0	0	73	0	0	0	0	0	0	0
708F_238	Bacillariophyta	Bacillariophyceae	Achnanthales	Achnanthidiaceae	Achnanthidium			catcactgctggtacaatggaagagttatacaaacgtgctgagtatgctaaagctgttggttcagtaatcgtaatgatcgatttagtattaggttacacagcaattcaaagtgctgcaatttgggctcgtgaaaacgatttagtattacacttacaccgtgcaggtaactcaacttacgctcgtcaaaaaaatcacggtatcaacttccgtgtaatttgtaaatggatgcgtatgtctggtgttgaccatatccacgcaggta	—	—	0	0	0	0	0	0	0	1.71499e-05	0	0	0	0	0	0		—	—	0	0	0	0	0	0	0	10	0	0	0	0	0	0
708F_239	Bacillariophyta	Fragilariophyceae	Fragilariales	Fragilariaceae	Fragilaria			cgttacaggtgctacaatggaagacgtttacgaacgtgctgagtacgctaaagctgtaggttctgtaatcgttatgatcgatttagttttaggttacacagcaattcaaagtgctgctatctgggctcgtgaaaacgatttagtattacacttacaccgtgcaggtaactcaacttacgctcgtcaaaaaaatcacggtatcaacttccgtgtaatttgtaaatggatgcgtatgtctggtgttgaccatatccacgcaggta	—	—	0	0	0	0	0	0	0	8.44152e-06	0	0	0	0	0	0		—	—	0	0	0	0	0	0	0	11	0	0	0	0	0	0
708F_240	Bacillariophyta	Fragilariophyceae	Fragilariales	Fragilariaceae				atcacagctgctactatggaagaactttacaaacgtggtgagtacgctaaagctgtaggttctgtaatcgttatgatcgatttagttttaggttacacagctattcaaagtgctgctatctggtctcgtgaaaatgatatggtattacacttacaccgtgcaggtaactcaacttacgctcgtcaaaaaaatcacggtattaacttccgtgtaatttgtaaatggatgcgtatgtctggtgttgaccacatccacgctggta	—	—	0	0	0	0	0	0	0	1.71499e-05	0	0	0	0	0	0		—	—	0	0	0	0	0	0	0	10	0	0	0	0	0	0
708F_241	Bacillariophyta	Bacillariophyceae	Naviculales					catcactgctggtacaatggaagaagtttacgctcgtgcagaatatgctaaaagtcttggttctgtaatcgttatgatcgatttagttatgggctatacagcaattcaaagtgctgcaatttggtctcgtgacaacgacatgcttttacacttacaccgtgcaggtaactctgcttacgctcgtcaaaaaaatcatggtattaacttccgtgttatctgtaaatggatgcgtatgtctggtgtagatcatatccatgctggta	—	—	0	0	0	0	0.000604709	0	0	0	0	0	0	0	0	0		—	—	0	0	0	0	83	0	0	0	0	0	0	0	0	0
708F_242	Bacillariophyta	Bacillariophyceae						catcactgctggtacaatggaagaagtttacaaacgtgctgaatatgctaaatcagttggttctgtaatcgttatgatcgatttagtaatgggctatacagcaattcaaagtgctgctctatggtctcgtgaaaatgatatgatcttacatttacaccgtgctggtaactctacatatgctcgtcaaaaaaatcatggtattaacttccgtgttatttgtaaatggatgcgtatgtgtggtgtagatcacatccacgctggta	—	—	0	0	0	0	0	0	0	0	0	0.000476568	0	0	0	0		—	—	0	0	0	0	0	0	0	0	0	83	0	0	0	0
708F_243	Bacillariophyta	Bacillariophyceae	Naviculales					catcactgcaggtactatggaaggaatttacgaacgtgcagagtatgctaaatcagttggttctatcatcgtgatgatcgacttagtaatgggctacacagcaattcaaagtattgctctttggtctcgtaacaatgacatggttttacatttacaccgtgcaggtaactctacatacgctcgtcaaaaaaatcatggtatgaacttccgtgttatttgtaaatggatgcgtatgtctggtgtagatcatatccacgctggta	—	—	0	0	0	0	0	0	0	0.000111021	0	0	0	0	0	0		—	—	0	0	0	0	0	0	0	82	0	0	0	0	0	0
708F_244	Bacillariophyta	Fragilariophyceae	Fragilariales	Fragilariaceae	Staurosira	Staurosira_construens		cgttaccgctgcaactatggaagaagtttacaaacgtgcagaatatgctaagttagtaggctctgtgatcatcatgatcgatttagttatgggttacacagcaattcaaagtattgcactttggtctcgtgaaaacgacatgattttacatttacatcgtgcgggtaactctacttacgctcgtcaaaagaaccatggtattaatttccgtgttatttgtaaatggatgcgtatgtctggtgttgatcatatccacgctggta	—	—	0	0	0	0	0	0	5.27674e-05	0	0	0	0	0	0	0		—	—	0	0	0	0	0	0	64	0	0	0	0	0	0	0
708F_245	Bacillariophyta	Bacillariophyceae	Bacillariales	Bacillariaceae				cgttacagctgctactatggaagaagtatacaaacgttgtgagtatgctaaagaagtaggttctatcgttgtaatgatcgatttagttatgggttacacagcaattcaaagtgctgcaatttgggctcgtgacaacgatatgcttttacatttacatcgtgctggtaactctacatatgcacgtcaaaaaaatcatggtattaacttccgtgttatttgtaagtggatgcgtatgtctggtgtagatcatatccatgctggaa	—	—	0	0	0	0	0	0	0	0	0	0	0	0	0	0.000795241		—	—	0	0	0	0	0	0	0	0	0	0	0	0	0	75
708F_246	Bacillariophyta	Fragilariophyceae	Fragilariales	Fragilariaceae				catcactgctggtacaatggaagaagtttacaaacgtgctgagtacggtaaagctgtaggttctgtagttgtgatgatcgatttagttttaggttacacagcaattcaaagtgctgctatctgggctcgtgaaaacgatttagtattacacttacaccgtgcaggtaactcaacttacgctcgtcaaaaaaaccacggtattaacttccgtgtaatttgtaaatggatgcgtatgtctggtgttgaccacatccacgctggta	—	—	0	0	0	0	0	0	0	0	0	0.000172337	0	0	0	0		—	—	0	0	0	0	0	0	0	0	0	31	0	0	0	0
708F_247	Bacillariophyta	Bacillariophyceae	Naviculales					catcactgcaggtactatggaagaaatttacctacgtgcagaatacgctaaagcagttggttctatcgttgttatgatcgatttagtaatgggttacacagcgattcaaagtgcagctatttggtctcgtaacaatgacatgcttttacatttacaccgtgcaggtaactctacatacgctcgtcaaaaaaatcatggtattaacttccgtgttatttgtaaatggatgcgtatgtctggtgtagatcatatccacgctggta	—	—	0	0	0	0	0	0	0	5.6021e-05	0	0	0	0	0	0		—	—	0	0	0	0	0	0	0	73	0	0	0	0	0	0
708F_248	Bacillariophyta	Bacillariophyceae	Naviculales	Sellaphoraceae				catcactgctggtacaatggaagatgtatacgctcgtgcagaatatgctaaaagtcttgggtctgtcattgttatgatcgatttagttatgggctatacagcaattcaaagtgctgcaatctggtctcgtgaaaacgacatgcttttacacttacaccgtgcgggtaactctgcttacgctcgtcaaaagaatcatgggattaacttccgtgttatctgtaaatggatgcgtatgtctggggtagatcatattcacgctggta	—	—	0	0	0	0	0	0	0	0	0	0.000401673	0	0	0	0		—	—	0	0	0	0	0	0	0	0	0	73	0	0	0	0
708F_249	Bacillariophyta	Bacillariophyceae						cattactgctggcacaatggaagagttatataaacgtgctgagtatgctaaatctgttggttcggtaattgtaatggtcgatttagtactaggctacacagcaattcaaagtgctgcagtttggtctcgtgaaaatgactgtattttacacttacaccgtgcaggtaactctacatacgctcgtcaaaaaaatcatggtatcaacttccgtgttatctgtaaatggatgcgtatgtctggtgtagatcatatccacgctggta	—	—	0	0	0	0	0	0	0	0	0	0	0.000529897	0	0	0		—	—	0	0	0	0	0	0	0	0	0	0	56	0	0	0
708F_250	Bacillariophyta	Bacillariophyceae	Naviculales	Sellaphoraceae	Sellaphora			catcactgctggtactatggaagaagtttacaaacgtgcagaatatgctaaagcagttggttctatcgttgttatgatcgatttagttatgggttacacagcaattcaaagtgctgcaatctggtctcgtgacaatgacatgcttttacacttacaccgtgctggtaactctacttacgctcgtcaaaagaatcatggtattaacttccgtgtaatctgtaaatggatgcgtatgtctggtgtagatcatatccacgctggta	—	—	0	0	0	0	0.000509996	0	0	0	0	0	0	0	0	0		—	—	0	0	0	0	70	0	0	0	0	0	0	0	0	0
708F_251	Bacillariophyta	Fragilariophyceae	Fragilariales	Fragilariaceae	Fragilaria			catcactgctggtacaatggaagagttatacaaacgtggtgcttacgctaaagctgtaggttctgtaatcgttatgatcgatttagttttaggttacacagcaattcaaagtgctgctatctgggctcgtgaaaacgatttagtattacacttacaccgtgcaggtaactcaacttatgctcgtcaaaaaaatcacggtattaacttccgtgtaatttgtaaatggatgcgtatgtctggtgttgatcatatccacgctggta	—	—	0	0	0	0	0	0	0	0	0	6.60284e-05	0	0	0	0		—	—	0	0	0	0	0	0	0	0	0	12	0	0	0	0
708F_252	Bacillariophyta	Fragilariophyceae	Fragilariales	Fragilariaceae	Fragilaria			cgttacagctgcaactttagaagaaacttacaaacgtgcacaatatgctaaagctgtaggttctgtaatcgttatgatcgatttagttttaggttacacagcaattcaaagtgctgctatctgggctcgtgaaaacgatttagtattacacttacaccgtgcaggtaactcaacttacgctcgtcaaaaaaatcacggtatcaacttccgtgtaatttgtaaatggatgcgtatgtctggtgttgaccatatccacgcaggta	—	—	0	0	0	0	0	0	0	3.77345e-05	0	0	0	0	0	0		—	—	0	0	0	0	0	0	0	40	0	0	0	0	0	0
708F_253	Bacillariophyta	Fragilariophyceae	Fragilariales	Fragilariaceae				catcacagctgctactatggaagaactttacaaacgtggtgagtacgctaaagctgtaggttctgtaattgtcatgatcgacttagtattaggttacacagcaattcaaagtgctgctatctggtctcgtgaaaatgatatggtattacacttacaccgtgcaggtaactcaacttacgctcgtcaaaaaaatcatggtattaacttccgtgtaatttgtaaatggatgcgtatgtctggtgttgaccatatccacgcaggta	—	—	0	0	0	7.39112e-05	0	0	0	0	0	0	0	0	0	0		—	—	0	0	0	49	0	0	0	0	0	0	0	0	0	0
708F_254	Bacillariophyta	Bacillariophyceae						catcacagctggtactatggaagacgtttatgaacgtgcagaatatgctaaatcagtaggttctgtgattgtaatgatcgatttagttatgggctatacagcaattcaaagtgctgccctttggtctcgtaaaaacgatatgatcttacatttacatcgtgctggtaactctacctacgctcgtcaaaaaaatcatggtattaacttccgtgttatttgtaaatggatgcgtatgtctggtgtagatcatattcacgctggta	—	—	0	0	0	0	0	0	0	0	0	0.000370261	0	0	0	0		—	—	0	0	0	0	0	0	0	0	0	68	0	0	0	0
708F_255	Bacillariophyta	Fragilariophyceae	Tabellariales	Tabellariaceae	Tabellaria	Tabellaria_flocculosa		cataacagctgcgacgatggaagaagtttacaaacgtggagcttatgcaaaagaagtaggctctgtaattgttatgatcgatttagttatgggttatactgcaattcaaagtgctgcaatttgggctcgtgaaaatgatatgattttacatttacaccgtgctggtaactctacttatgctcgtcaaaaaaatcatggtattaatttccgtgttatttgtaaatggatgcgtatgtcaggtgtagatcatattcacgctggta	—	—	0	0	0	0	0.000194547	0	0	0	0	0	0	0	0	0		—	—	0	0	0	0	60	0	0	0	0	0	0	0	0	0
708F_256	Bacillariophyta	Bacillariophyceae						catcactgcagctacaatggaagaagtttacaaacgtgctgaatacggtaaagctgttggttcagtaattgtaatgatcgatttagttatgggttatacagcaattcaaagtgctgcaatttgggctcgtgaaaacgatttaattttacacttacaccgtgcaggtaactcaacttacgctcgtcaaaaaaatcacggtatcaacttccgtgtaatttgtaaatggatgcgtatgtctggtgttgaccatatccacgcaggta	—	—	0	0	0	4.35519e-05	9.39761e-05	1.47145e-05	0	0	0	0	0	0	0	0		—	—	0	0	0	29	10	13	0	0	0	0	0	0	0	0
708F_257	Bacillariophyta	Bacillariophyceae	Bacillariales	Bacillariaceae				cgttacagctgctactatggaagaagtttacaaacgttcggagtatgctaaagaaatcggttctgtaattatcatgatcgatttagttatgggttacacagcaattcaaagtattgcttattgggctcgtgataacgacatggttttacatttacaccgtgctggtaactcaacttacgctcgtcaaaaaaatcacggtatcaacttccgtgtaatttgtaaatggatgcgtatgtctggtgttgaccatatccacgcaggta	—	—	0	0	0	3.72686e-05	0	0	0	5.12689e-05	0	0	0	0	0	0		—	—	0	0	0	25	0	0	0	32	0	0	0	0	0	0
708F_258	Bacillariophyta	Bacillariophyceae						cattactgctgctacaatggaagaagtttacaaacgtgctgattatgcaaaagctgtaggttctatcgttgtaatgatcgatttagttatgggttacacagcaattcaaagtgctgcaatctgggctcgtgacaacgatatgcttttacatttacaccgtgctggtaactctacttacgctcgtcaaaaaaatcacggtatcaacttccgtgtaatttgtaaatggatgcgtatgtctggtgttgaccatatccacgcaggta	—	—	0	0	0	2.23612e-05	0	6.59674e-05	0	0	0	0	0	0	0	0		—	—	0	0	0	15	0	22	0	0	0	0	0	0	0	0
708F_259	Bacillariophyta	Bacillariophyceae	Naviculales					tatcactgctggtactatggaagaagtttacgcacgtgcagaatacggtaaagcagtgggttctgtaatcgttatgatcgatttagttatgggttatacagcgattcaaagtgctgctatttggtcacgtaacaatgatatgattttacatttacaccgtgcaggtaactcgacttatgctcgtcaaaagaatcacggtattaacttccgtgttatctgtaaatggatgcgtatgtctggtgtagatcacatccacgctggta	—	—	0	0	0	0	9.4031e-05	0	0	0	0	0.000132057	0	0	0	0		—	—	0	0	0	0	29	0	0	0	0	24	0	0	0	0
708F_260	Bacillariophyta	Fragilariophyceae	Fragilariales	Fragilariaceae	Fragilaria			catcacagctgctactatggaagaactttacaaacgtggtgagtacgctaaagctgtaggttctgtaatcgttatgatcgatttagttatgggttacacagcaattcaaagtgctgctatttgggctcgtgataacgattgtttattacacttacaccgtgcaggtaactcaacttacgctcgtcaaaaaaatcacggtattaacttccgtgttatttgtaaatggatgcgtatgtctggtgttgaccatatccacgcaggta	—	—	0	0	0	0	0	0	0	7.21241e-05	0	0	0	0	0	0		—	—	0	0	0	0	0	0	0	60	0	0	0	0	0	0
708F_261	Bacillariophyta	Fragilariophyceae	Fragilariales	Fragilariaceae				cgttactgcagctactatggaagagctttacaaacgtgctaactacgctaaagctgtaggttctgtaattatcatgatcgacttagttttaggttacacagcaattcaaagtgctgctatctgggctcgtgaaaacgatttagtattacacttacaccgtgcaggtaactcaacttacgctcgtcaaaaaaatcacggtatcaacttccgtgtaatttgtaaatggatgcgtatgtctggtgttgaccatatccacgcaggta	—	—	0	0	0	2.68334e-05	0	0	0	0	0	0	0	0	0	0		—	—	0	0	0	18	0	0	0	0	0	0	0	0	0	0
708F_262	Bacillariophyta	Bacillariophyceae						catcactgccggtaacatggaagaagtttatgctcgtgcagaatatgttaaagcagtaggttctatcattgttatgatcgatttagttatgggttatacagcaatccaatcagcagctatctgggctcgtgaaaatgacatggttttacatttacaccgtgcgggtaactcaacgtatgctcgtcaaaagaatcacgggattaacttccgtgttatctgtaaatggatgcgtatggctggtgtagatcatatccacgctggta	—	—	0	0	0	0	0	0	2.14353e-05	0	0	0	0	0	0	0		—	—	0	0	0	0	0	0	22	0	0	0	0	0	0	0
708F_263	Bacillariophyta	Bacillariophyceae						catcactgcggctacaatggaagaagtgtacaagcgtgctgagtatgctaaaatggtaggatctgtaattgtgatgatcgatttagtaatgggttacacagcaattcaaagtattgcttactgggctcgtgaaaatgatatgttattacatttacaccgtgctggtaactctacatacgctcgtcaaaaaaaccatggtattaacttccgtgttatttgtaaatggatgcgtatgtctggtgtagatcatattcatgctggta	—	—	0	0	0	0	0	0	0	0	0	8.25355e-05	0	0	0	0		—	—	0	0	0	0	0	0	0	0	0	15	0	0	0	0
708F_264	Bacillariophyta	Fragilariophyceae	Fragilariales	Fragilariaceae	Fragilaria			catcactgcagcaacgatggaagaactttacaaacgtggtgagtacgctaaagctgtaggttctgtaatcgttatgatcgatttagttttaggttacacagcaattcaaagtgctgctatctgggctcgtgaaaacgatttagtattacacttacaccgtgcaggtaactcaacttacgctcgtcaaaaaaatcacggtatcaacttccgtgttatttgtaaatggatgcgtatgtctggtgtagatcatatccacgctggta	—	—	0	0	0	3.31167e-05	0	0	0	0	0	0	0	0	0	0		—	—	0	0	0	22	0	0	0	0	0	0	0	0	0	0
708F_265	Bacillariophyta	Bacillariophyceae	Bacillariales	Bacillariaceae	Denticula	Denticula_tenuis		cgtaacagctgcaactatggaagaagtacttaaacgttgtgaatatgctaaagaagtaggttctgtagtcgttatgatcgatttagttatgggttatacagcaattcaaagtgctgcaatttgggctcgtgaaaacgacatgcttttacatttacatcgtgcaggtaattctacatatgcgcgtcaaaaaaatcatggtattaatttccgtgtaatttgtaaatggatgcgtatgtctggtgtagatcatattcatgctggta	—	—	0	0	0	0	0	0	2.75553e-05	2.16627e-05	0	0	0	0	0	0		—	—	0	0	0	0	0	0	10	16	0	0	0	0	0	0
708F_266	Bacillariophyta	Bacillariophyceae	Naviculales	Diploneidaceae	Diploneis	Diploneis_subovalis		catgactgcaggtacaatggatgaatgtatccgtcgtggtgaatacgctgtttcagttggttcagtcattgttatgatcgatttagtattaggttacacagcaattcaaactgcagctatctgggctcgtgaaaatgatgtagttttacatttacaccgtgcagggaactctacatacgctcgtcaaaaaaatcatggtattaacttccgtgttatttgtaaatggatgcgtatgtctggtgtagatcatatccacgctggta	—	—	0	0	0	0	0	0	0	0	0	0	0	0	0.000178221	0		—	—	0	0	0	0	0	0	0	0	0	0	0	0	54	0
708F_267	Bacillariophyta	Bacillariophyceae	Achnanthales	Achnanthidiaceae				catcactgccggtacaatggaagaagtttacaaacgtgctcagtacgctaaatctgttggttcagtaattattatgatcgatttagtaatgggttacacagcaattcaaagtgctgctatctggtctcgtgaaaacgattgtgttttacatttacaccgtgcaggtaactctacatatgctcgtcaaaaaaaccatggtatcaacttccgtgttatctgtaaatggatgcgtatgtctggtgtggatcacatccacgctggta	—	—	0	0	0	0	0.000401348	0	0	0	0	0	0	0	0	0		—	—	0	0	0	0	49	0	0	0	0	0	0	0	0	0
708F_268	Bacillariophyta	Bacillariophyceae	Naviculales	Brachysiraceae	Brachysira			cattactgcaggtacaatggaagaaatgtacaaacgtggcgaatacgctaaagcagttggatctgtaatcgttatgatcgacttagttatcggttatacagcaatccaatcatcagctatttgggctcgtgaaaatgacatgatccttcacttacaccgtgcaggtaactcagcttacgctcgtcaaaagaaccatggtattaacttccgtgttatctgtaaatggatgcgtatgtctggtgtagatcatatccacgctggta	—	—	0	0	0	6.55927e-05	0	0	0	0	0	0	0	0	0	0		—	—	0	0	0	44	0	0	0	0	0	0	0	0	0	0
708F_269	Bacillariophyta	Bacillariophyceae	Bacillariales	Bacillariaceae	Nitzschia			cgttacagctgcaactttagaagaaacttacaaacgtgcacaatatgctaaagaagtaggttctatcatcgttatggtggatttagttatgggttacacagctttacaatcaatggctatttggtctcgtgaaaacgatatgttattacatttacaccgtgcgggtaactctacttatgcacgtcaaaaaaatcatggtattaacttccgtgtaatctgtaaatggatgcgtatggctggtgtagatcatattcacgcaggta	—	—	0	0	0	0	0	0	0	0	0	0	0	0	0.000138834	0		—	—	0	0	0	0	0	0	0	0	0	0	0	0	39	0
708F_270	Bacillariophyta	Mediophyceae	Thalassiosirales	Stephanodiscaceae	Stephanodiscus	Stephanodiscus_minutulus		catcactgctggtacaatggaagaagtttacaaacgtgctgagtacggtaaagctgtaggttctgtagttgtgatgatcgatttagttatgggttatactgcaattcaatcaattgcatactgggctcgtgaaaatgatatgcttttacatttacaccgtgctggtaactctacttacgcgcgtcaaaaaaaccatggtattaacttccgcgttatctgtaaatggatgcgtatgtcaggtgtagatcatatccacgctggta	—	—	0	0	0	0	0	0	0	0	0	0	0	0	8.56056e-05	0		—	—	0	0	0	0	0	0	0	0	0	0	0	0	23	0
708F_271	Bacillariophyta	Bacillariophyceae	Naviculales	Naviculaceae	Navicula			catcactgctgctactatggaagaagtgtacaaacgtgcagagtatgctaaaatggtaggttctatcattgtcatgatcgatttagtaatgggttatacagcaattcaaagtattgctctttgggctcgtgaaaacgatatgcttttacacttacaccgtgctggtaactctacttacgctcgtcaaaagaatcatggtatcaacttccgtgttatctgtaaatggatgcgtatgtctggtgtagatcacattcacgctggta	—	—	0	0	0	0	0	0	2.39102e-05	0	0	0	0	0	0	0		—	—	0	0	0	0	0	0	29	0	0	0	0	0	0	0
708F_272	Bacillariophyta	Bacillariophyceae						catcactgctggtacaatggaagaagtatacgctcgtgcagagtatgctaaaacccttggttctgtaattgtgatgatcgatttagttatgggttacacagcaattcaaagtgctgcaatttgggctcgtgcaaatgacatgcttttacacttacaccgtgccggtaactctgcttacgctcgtcaaaaaaatcatgggattaacttccgtgttatttgtaaatggatgcgtatgtctggtgtagatcatatccacgctggta	—	—	0	0	0	0	0	0.000119941	0	0	0	0	0	0	0	0		—	—	0	0	0	0	0	40	0	0	0	0	0	0	0	0
708F_273	Bacillariophyta	Fragilariophyceae	Fragilariales	Fragilariaceae	Fragilaria			catcactgctgctactatggaagaactttacaaacgtggtgcttacgctaaagctgtaggttctgtaatcgttatgatcgatttagttttaggttacacagcaattcaaagtgctgctatctgggctcgtgaaaacgatttagtattacacttacaccgtgctggtaactctacttacgctcgtcaaaagaatcatggtattaacttccgtgtaatctgtaaatggatgcgtatgtctggtgtagatcacattcacgctggta	—	—	0	0	0	0	0	0	5.14872e-05	0	0	0	0	0	0	0		—	—	0	0	0	0	0	0	32	0	0	0	0	0	0	0
708F_274	Bacillariophyta	Bacillariophyceae	Naviculales					catcactgctggtacaatggaagaagtgtacgctcgtgcagaatacgctaaagcccttggttctgtaattgttatgatcgatttagttatgggttacacagcaattcaaagtgctgcaatctgggctcgttcaaatgacatgcttttacatttacaccgtgcgggtaactctgcttacgctcgtcaaaagaatcatggtattaacttccgtgttatctgtaaatggatgcgtatgtctggtgtagatcatatccacgctggta	—	—	0	0	0	0	0	0	0	5.28028e-05	0	0	0	0	0	0		—	—	0	0	0	0	0	0	0	39	0	0	0	0	0	0
708F_275	Bacillariophyta	Bacillariophyceae	Cymbellales	Cymbellaceae	Encyonema	Encyonema_silesiacum		cgttacaggtgctacaatggaagacgtttacaaacgtgctgagtacggtaaagctgtaggttctgtagttgtaatgatcgatttagttatgggttacacagcgattcaaagtgctgcaatctggtctcgtgaaaacgatatggttttacatttacaccgtgcaggtaactcaacttatgcacgtcaaaaaaatcatggtattaacttccgtgtaatctgtaaatggatgcgtatggctggtgtagatcatattcacgcaggta	—	—	0	0	0	0	0	0	0	0	0	0	0	0	7.39458e-05	0		—	—	0	0	0	0	0	0	0	0	0	0	0	0	21	0
708F_276	Bacillariophyta	Fragilariophyceae						cattacagcagctacaatggaagaagtgtacaaacgtgctgagtatgctaaagctgttggttctgtaattgttatgatcgatttagtaatgggttacacagcaattcaaagtgctgctatctgggctcgtgaaaacgatttagtattacacttacaccgtgcaggtaactcaacttacgctcgtcaaaaaaatcacggtatcaacttccgtgtaatttgtaaatggatgcgtatgtctggtgttgaccatatccacgcaggta	—	—	0	0	0	0	0	0	0	2.8661e-05	0	0	0	0	0	0		—	—	0	0	0	0	0	0	0	25	0	0	0	0	0	0
708F_277	Bacillariophyta	Bacillariophyceae						catcactgcaggtacaatggaagaagtttacaaacgtgctgagtatgctaaatcagttggttcagtaattgttatgatcgatttagtaatgggttatacagcaattcaaagtgctgctatttgggctcgtgaaaatgacatgattttacatttacaccgtgcaggtaactctacatacgctcgtcaaaaaaaccatggtattaacttccgcgttatctgtaaatggatgcgtatgtctggtgtagatcatatccacgctggta	—	—	0	0	0	0	0.000338314	0	0	0	0	0	0	0	0	0		—	—	0	0	0	0	36	0	0	0	0	0	0	0	0	0
708F_278	Bacillariophyta	Bacillariophyceae	Achnanthales	Achnanthidiaceae	Achnanthidium	Achnanthidium_minutissimum		catcacagctgcaactatggaagaagtgtacaaacgtgctgaatatgctaaagctgttggttctgtaattgttatgatcgatttagtaatgggttatacagcaattcaaagtgcagctatttggtctcgtgataacgatatgttattacatttacaccgtgcaggtaactctacatacgcacgtcaaaaaaatcatggtatcaatttccgtgttatttgtaaatggatgcgtatgtcaggtgtagatcatatccacgctggta	—	—	0	0	0	0	3.89094e-05	0	0	0	0	0	0	0	0	0		—	—	0	0	0	0	12	0	0	0	0	0	0	0	0	0
708F_279	Bacillariophyta	Bacillariophyceae	Achnanthales	Achnanthidiaceae	Achnanthidium	Achnanthidium_minutissimum		cattactgctggtacaatggaagaagtgtacaaacgtgctgagtacgctaaagctgttggttctgtaattgttatgatcgatttagtaatgggttatacagcaattcaaagtgcagctatttggtctcgtgataatgatatgttattacatttacaccgtgctggtaactctacttacgcgcgtcaaaaaaaccatggtattaacttccgcgttatctgtaaatggatgcgtatgtcaggtgtagatcatatccacgctggta	—	—	0	0	0	0	0	0	0	0	0	0	0	0	3.72198e-05	0		—	—	0	0	0	0	0	0	0	0	0	0	0	0	10	0
708F_280	Bacillariophyta	Bacillariophyceae	Bacillariales	Bacillariaceae	Nitzschia			cgttacagctgcaactttagaagaaacttacaaacgtgctgaatatgctaaagaagtaggttcaatcatcgttatggttgatttagttatgggttacacagctttacaatcaatggctatttggtcacgtgaaaatgatatgttattacatttacaccgtgcaggtaactcaacttatgctcgtcaaaaaaatcacggtattaacttccgtgtaatttgtaaatggatgcgtatgtctggtgttgatcatatccacgctggta	—	—	0	0	0	0	0	0	1.97878e-05	0	0	0	0	0	0	0		—	—	0	0	0	0	0	0	24	0	0	0	0	0	0	0
708F_281	Bacillariophyta	Bacillariophyceae						cgtcactgctggtactatggaagaagtttacaaacgtgctgagtatgctaaatcagttggttctgtaatcattatggttgacttagttttaggttatacagcaattcaaagtgcatcaatttgggctcgtgaaaacgacctgattattcacttacaccgtgcaggtaactctacatatgctcgtcaaaaaaatcatggtattaacttccgtgttatttgtaaatggatgcgtatggctggtgtagaccatatccatgctggta	—	—	0	0	0	0	9.39761e-05	7.4963e-05	0	0	0	0	0	0	0	0		—	—	0	0	0	0	10	25	0	0	0	0	0	0	0	0
708F_282	Bacillariophyta	Bacillariophyceae						catcactgctggtacaatggaagaagtttacaaacgtgctgaatacggtaaagcagtaggttctgtaattgtaatgatcgatttagttatgggttacacagcaattcaaagtgctgctatctgggctcgtgagaacgatatgcttttacatttacaccgtgcaggtaactctacatacgctcgtcaaaaaaatcatggtattaacttccgtgttatttgtaaatggatgcgtatgtctggtgtagatcatatccacgctggta	—	—	0	0	0	0	8.01422e-05	0	0	0	0	0	0	0	0	0		—	—	0	0	0	0	11	0	0	0	0	0	0	0	0	0
708F_283	Bacillariophyta	Bacillariophyceae	Cymbellales	Gomphonemataceae	Gomphonema	Gomphonema_pumilum_var._pumilum		cattactgcagctacaatggaagaagtgtacaaacgtgctgagtacgctaaagcagtaggttctatcgttgtaatgatcgatttagttatgggttacacagcaattcaaagttcagctatctgggctcgtgagaacgatatgcttttacatttacaccgtgcaggtaactcaacttacgcacgtcaaaaaaatcatggtattaacttccgtgttatttgtaaatggatgcgtatgtctggtgtagatcatatccacgctggta	—	—	0	0	0	0	0.000174856	0	0	0	0	0	0	4.65075e-05	0	0		—	—	0	0	0	0	24	0	0	0	0	0	0	10	0	0
708F_284	Bacillariophyta	Bacillariophyceae	Cymbellales	Cymbellaceae	Encyonema	Encyonema_silesiacum		catcactgctggtacaatggaagaagtttacaaacgtgctgagtacggtaaagctgtaggttctgtagttgtaatgatcgatttagttatgggttacacagcgattcaaagtgctgcaatttggtctcgtgaaaacgatatggtattacatttacaccgtgcaggtaactcaacttatgcacgtcaaaaaaaccacggtattaacttccgtgttatttgtaaatggatgcgtatgactggtgtagatcatattcatgctggta	—	—	0	0	0	0	0	0	0	0	0	0	0	0	0.000114466	0		—	—	0	0	0	0	0	0	0	0	0	0	0	0	32	0
708F_285	Bacillariophyta	Bacillariophyceae	Bacillariales	Bacillariaceae	Nitzschia	Nitzschia_supralitorea		cgttacagctgctactatggaagaagtatataaacgttgtgaatatgctaaagaagtaggttctgtaattgttatgatcgatttagttatgggttatactgcaattcaaagtactgcactttgggctcgtgacaacgatatgcttttacacttacaccgtgcaggtaactctacatacgcacgtcaaaaaaatcatggtattaacttccgtgttatttgtaaatggatgcgtatgtctggtgtagatcacatccatgccggaa	—	—	0	0	0	0	0	0	2.72082e-05	0	0	0	0	0	0	0		—	—	0	0	0	0	0	0	33	0	0	0	0	0	0	0
708F_286	Bacillariophyta	Bacillariophyceae						tattactgctggtaatatggaagacgtttatgaacgtgctgaatacgcgaaatctgtaggttcagtaattgttatgatcgatttagttatgggttatacagcaattcaaagtgctgctatttggtctcgtaaaaatgatatgatcttacatttacaccgtgcaggtaactcgacttacgctcgtcaaaaaaatcatggtattaacttccgtgttatttgtaaatggatgcgtatgtctggtgtagaccacatccacgctggta	—	—	0	0	0	0	0	0	0	0	0	0.000181578	0	0	0	0		—	—	0	0	0	0	0	0	0	0	0	33	0	0	0	0
708F_287	Bacillariophyta	Bacillariophyceae						catcactgcaggtacaatggaagaagtatacaaacgtgctaactacgctaaagctgtaggttctgtagttgttatgattgacttagtaatgggttacacagcaattcaaagtgctgctatttggtctcgtgataacgatgtacttttacacttacaccgtgcaggtaactctacatacgctcgtcaaaaaaatcatggtattaacttccgtgttatttgtaaatggatgcgtatgtctggtgtagatcatatccacgctggaa	—	—	0	0	0	0	0	0	0	0	0	0	0	0	0.00037465	0		—	—	0	0	0	0	0	0	0	0	0	0	0	0	32	0
708F_288	Bacillariophyta	Fragilariophyceae	Fragilariales	Fragilariaceae	Ulnaria	Ulnaria_acus		cgttactgcagctactatggaagagctttacaaacgtgctaactacgctaaagctgtaggttctgtaattatcatgatcgacttagtattaggttacacagcaattcaaagtgctgctatctggtctcgtgaaaatgatatgttattacatttacaccgtgcaggtaactctacatacgcacgtcaaaaaaatcatggtattaacttccgtgttatttgtaaatggatgcgtatgtcaggtgtagatcatattcacgctggta	—	—	0	0	0	0	0	0	1.15429e-05	0	0	0	0	0	0	0		—	—	0	0	0	0	0	0	14	0	0	0	0	0	0	0
708F_289	Bacillariophyta	Bacillariophyceae	Achnanthales	Achnanthidiaceae				catcactgctggtacaatggaagaagtgtacaaacgtgctgagtacgcgaaagctgttggttcagtaattgttatgatcgatttagtaatgggttacacagcaattcaaagtgctgctatctggtctcgtgaaaatgactgtgtattacatttacaccgtgcaggtaattctacatatgctcgtcaaaagaatcatggtatcaatttccgtgttatctgtaaatggatgcgtatgtctggtgtagatcatattcacgctggta	—	—	0	0	0	0	0.000300724	0	0	0	0	0	0	0	0	0		—	—	0	0	0	0	32	0	0	0	0	0	0	0	0	0
708F_290	Bacillariophyta	Mediophyceae	Thalassiosirales	Stephanodiscaceae	Lindavia	Lindavia_radiosa		catcactgcagcaacgatggaagaagtatacaaacgttctgagtatgctaaagcaatcggttctgtagttattatgatcgatttagttatgggttatactgcgattcaatcaattgcatactgggctcgtgaaaatgatatgcttttacatttacaccgtgctggtaactctacttacgcgcgtcaaaaaaaccatggtattaacttccgtgttatctgtaaatggatgcgtatgtcgggtgtggatcatatccacgctggta	—	—	0	0	0	4.51707e-05	0	0	0	0	0	0	0	0	0	0		—	—	0	0	0	30	0	0	0	0	0	0	0	0	0	0
708F_291	Bacillariophyta	Bacillariophyceae						catcactgctggtacaatggaagaagtttacaaacgtgctgagtatgctaaagctgttggttctgtaattgttatgatcgatttagtaatgggttatacagcaattcaaagtgcagctatctggtctcgtgaaaacgacatggtattacatttacaccgtgcaggtaactctacttacgctcgtcaaaaaaatcacggtatcaacttccgtgtaatttgtaaatggatgcgtatgtctggtgttgaccatatccacgcaggta	—	—	0	0	0	0	0	0	0	1.22786e-05	0	0	0	0	0	0		—	—	0	0	0	0	0	0	0	16	0	0	0	0	0	0
708F_292	Bacillariophyta	Bacillariophyceae						catcaccgcaggtactatggaagaagtatacaaacgtgctgagtatgctaaagctgttggttctgtgattgtcatgatcgatttagtaatgggttacacagcaattcaaagtgctgccatttggtctcgtgacaacgatatgttattacatttacaccgtgctggtaactcaacatacgcgcgtcaaaaaaatcatgggattaacttccgtgtaatctgtaaatggatgcgtatgtcaggtgtggaccatatccacgctggaa	—	—	0	0	0	0	0	0	0	5.31646e-05	0	0	0	0	0	0		—	—	0	0	0	0	0	0	0	31	0	0	0	0	0	0
708F_293	Bacillariophyta	Bacillariophyceae	Cymbellales					catcacagctgctactatggaagaactttacaaacgtgctgaatacggtaaagctgtaggttctattgttgtcatgatcgatttagttatgggttacacagcaattcaaagtgctgctatttgggctcgtgataacgattgtttattacacttacaccgtgcaggtaactcaacttacgctcgtcaaaaaaatcacggtattaacttccgtgttatttgtaaatggatgcgtatgtctggtgttgaccatatccacgcaggta	—	—	0	0	0	0	0	0	0	1.3046e-05	0	0	0	0	0	0		—	—	0	0	0	0	0	0	0	17	0	0	0	0	0	0
708F_294	Bacillariophyta	Bacillariophyceae	Cymbellales	Cymbellaceae	Cymbella			catcactgctgctactatggaagaagtttacaaacgtgctgattacagtaaagctgtaggttctatcgttgtaatgatcgatttagttatgggttacacagcaattcaaagtgctgctatctgggctcgtgataacgattgtttattacacttacaccgtgcaggtaactcaacttatgctcgtcaaaaaaatcacggtattaacttccgtgtaatttgtaaatggatgcgtatgtctggtgttgatcatatccacgctggta	—	—	0	0	0	0	0	0	2.44336e-05	0	0	0	0	0	0	0		—	—	0	0	0	0	0	0	26	0	0	0	0	0	0	0
708F_295	Bacillariophyta	Bacillariophyceae	Naviculales					catcactgctggtactatggaagaagtttatgcacgtgcagaatatgcaaaaacccttggttcggtagttgtgatgatcgatttagttatgggctatacagctattcaaagtgctgctatctggtctcgtgctaatgatatgctattacacttacaccgtgctggtaactctgcttacgctcgtcaaaaaaatcacggtattaacttccgtgtaatttgtaaatggatgcgtatgtctggtgttgatcatatccacgctggta	—	—	0	0	0	0	0	0	2.36837e-05	0	0	0	0	0	0	0		—	—	0	0	0	0	0	0	24	0	0	0	0	0	0	0
708F_296	Bacillariophyta	Bacillariophyceae	Achnanthales	Achnanthidiaceae	Achnanthidium	Achnanthidium_minutissimum		cattactgctggtacaatggaagaagtgtacaaacgtgctgagtacgctaaagctgttggttctgtaattgttatgatcgatttagtaatgggttatacagcaattcaaagtgcagctatttggtctcgtgataatgatatgttattacatttacaccgtgcaggtaactctacatatgcacgtcaaaaaaaccacggtattaacttccgtgttatttgtaaatggatgcgtatgactggtgtagatcatattcatgctggta	—	—	0	0	0	0	0	0	0	0	0	0	0	0	4.09418e-05	0		—	—	0	0	0	0	0	0	0	0	0	0	0	0	11	0
708F_297	Bacillariophyta	Fragilariophyceae	Fragilariales	Fragilariaceae				catcactgctggtactatggaagaagtttacaaacgtgcagaatacgctaaagccgttggttctatcattgtgatgatcgatttagttatgggttacacagcaattcaaagtgctgctatctgggctcgtgaaaacgatttagtattacacttacaccgtgcaggtaactcaacttacgctcgtcaaaaaaatcacggtatcaacttccgtgtaatttgtaaatggatgcgtatgtctggtgttgaccatatccacgcaggta	—	—	0	0	0	2.68334e-05	0	0	0	0	0	0	0	0	0	0		—	—	0	0	0	18	0	0	0	0	0	0	0	0	0	0
708F_298	Bacillariophyta	Bacillariophyceae	Bacillariales	Bacillariaceae	Nitzschia			cgttacagctgcaactttagaagaaacttacaaacgtgcacaatatgctaaagaagtaggttctatcatcgttatggtggatttagttatgggttacacagctttacaatcaatggctatctgggctcgtgaaaacgatttagtattacacttacaccgtgcaggtaactcaacttacgctcgtcaaaaaaatcacggtatcaacttccgtgtaatttgtaaatggatgcgtatgtctggtgttgaccatatccacgcaggta	—	—	0	0	0	0	0	0	0	1.07438e-05	0	0	0	0	0	0		—	—	0	0	0	0	0	0	0	14	0	0	0	0	0	0
708F_299	Bacillariophyta	Bacillariophyceae	Cymbellales	Cymbellaceae	Encyonopsis	Encyonopsis_subminuta		catcacggctggtacaatggaagaagtttataaacgtgctaactacggtaaagctgtaggttcagtaattgtaatgatcgatttagttatgggctacacagcaattcaaagtgctgctatttgggctcgtgataacgatatgcttttacatttacatcgtgcaggtaattcaacttatgcgcgtcaaaaaaatcatggtattaacttccgagttatctgtaaatggatgcgtatgtctggtgtagatcatatccacgctggta	—	—	0	0	0	0	0.000263133	0	0	0	0	0	0	0	0	0		—	—	0	0	0	0	28	0	0	0	0	0	0	0	0	0
708F_300	Bacillariophyta	Bacillariophyceae	Naviculales	Sellaphoraceae	Mayamaea			catcactgctggtacaatggaagaagtttacgctcgtgcagaatatgctaaaagtcttggttctgtaatcgttatgatcgacttagttatgggttacacagcaatccaaagtgctgcaatctggtctcgtgcaaacgatatgcttttacatttacaccgtgcgggtaactctgcttacgctcgtcaaaagaatcatggtattaacttccgtgttatctgtaaatggatgcgtatgtctggtgttgatcatatccatgctggta	—	—	0	0	0	0	0	0	0	2.07201e-05	0	0	0	0	0	0		—	—	0	0	0	0	0	0	0	27	0	0	0	0	0	0
708F_301	Bacillariophyta	Fragilariophyceae	Fragilariales	Fragilariaceae	Fragilaria			catcactgctgctactatggaagaactttacaaacgtggtgcttacgctaaagctgtaggttctgtaatcgttatgatcgatttagttatgggttacacagcaattcaaagtgctgctatctggtcacgtgaaaacgattgtttattacacttacaccgtgcaggtaactcaacttacgcccgtcaaaaaaatcacggtattaacttccgtgtaatttgtaaatggatgcgtatgtctggtgttgatcatatccacgctggta	—	—	0	0	0	0	0	0	1.40163e-05	0	0	0	0	0	0	0		—	—	0	0	0	0	0	0	17	0	0	0	0	0	0	0
708F_302	Bacillariophyta	Bacillariophyceae	Naviculales	Diadesmidaceae	Luticola	Luticola_sparsipunctata		catcactgcaggtaatatggaagaagtttacaaacgtgcacaatacgctaaatcagtaggttctattatcattatgatcgatttagttatgggttacacagcaattcaaagtgctgcaatctggtctcgtgaaaacgatatgattttacacttacaccgtgcaggtaactcaacatacgctcgtcaaaaaaatcatggtattaacttccgtgttatttgtaaatggatgcgtatgtctggtgtagaccacattcacgctggta	—	—	0	0	0	0	0.000244338	0	0	0	0	0	0	0	0	0		—	—	0	0	0	0	26	0	0	0	0	0	0	0	0	0
708F_303	Bacillariophyta	Bacillariophyceae	Naviculales	Pinnulariaceae	Pinnularia			catcactgctggtacaatggaagaagtttatgcacgtgcagaatatgctaaatcagtaggttctataattgttatgatcgatttagttatgggttacacagcaattcaaagtgctgctctttgggctcgtagtaatgacatgatcttacacttacaccgtgcaggtaactcaacttacgctcgtcaaaaaaaccatggtattaatttccgtgttatttgtaaatggatgcgtatgtctggtgtagatcacatccacgctggta	—	—	0	0	0	0	0.000244338	0	0	0	0	0	0	0	0	0		—	—	0	0	0	0	26	0	0	0	0	0	0	0	0	0
708F_304	Bacillariophyta	Bacillariophyceae	Cymbellales	Cymbellaceae				catcactgctggtacaatggaagaactttacaaacgagctgaatacggtaaagctgtaggttctgtaatcgtaatgatcgatttagttctaggttatactgcaattcaaagtgctgctatctgggctcgtgataatgatatggttttacatttacaccgtgcaggtaactctacttacgcgcgtcaaaaaaatcatggtatcaacttccgtgttatctgtaaatggatgcgtatggctggtgtagatcacattcacgcaggta	—	—	0	0	0	0	0.000189427	0	0	0	0	0	0	0	0	0		—	—	0	0	0	0	26	0	0	0	0	0	0	0	0	0
708F_305	Bacillariophyta	Bacillariophyceae	Naviculales	Sellaphoraceae	Sellaphora			catcactgctggtactatggaagaagtttacaaacgtgcagaatacggtaaagccgttggttctatcgttgttatgatcgatttagttatgggttatacagcaattcaaagtgctgctctatgggctcgtgacaatgacatgcttttacatttacaccgtgcaggtaactctacttacgctcgtcaaaagaatcatggtattaacttccgtgttatctgtaaatggatgcgtatgtctggtgtagatcatatccacgctggta	—	—	0	0	0	0	0	0	0	0	0	0	0	0	0.00026928	0		—	—	0	0	0	0	0	0	0	0	0	0	0	0	23	0
708F_306	Bacillariophyta	Bacillariophyceae	Bacillariales	Bacillariaceae				cgtaacagccgcaactatggaagaagtaattaaacgttgtgaatatgctaaagaagtaggttctatcgttgttatgatcgatttagttatgggttacacagcaatacaaagtgctgcaatttgggctcgtgaaaatgacatgcttttacatttacaccgtgcaggtaactctacatacgcacgtcaaaaaaatcatggtattaatttccgtgtaatttgtaaatggatgcgtatgtctggtgtagatcatattcatgctggta	—	—	0	0	0	0	0	0	0	0	0	6.89014e-05	0	0	0	0		—	—	0	0	0	0	0	0	0	0	0	12	0	0	0	0
708F_307	Bacillariophyta	Fragilariophyceae	Fragilariales	Fragilariaceae	Fragilaria			catcactgctgctactatggaagaactttacaaacgtggtgcttacgctaaagctgtaggttctgtaatcgttatgatcgatttagttatgggttacacagcaattcaaagttcagctatctgggctcgtgaaaacgatatgcttttacacttacaccgtgcaggtaactcaacttatgctcgtcaaaaaaatcacggtattaacttccgtgtaatttgtaaatggatgcgtatgtctggtgttgatcatatccacgctggta	—	—	0	0	0	0	0	0	3.58218e-05	0	0	0	0	0	0	0		—	—	0	0	0	0	0	0	13	0	0	0	0	0	0	0
708F_308	Bacillariophyta	Bacillariophyceae						cgtaactggtggtacaatggaagaagtttacaaacgttctgagtacgctaaagctgttggttcaatcgttatcatgattgacttagttatgggttacacagcgattcaaagtattgctctttgggctcgtgataacgatatgttattacacttacaccgtgcaggtaactcaacttacgctcgtcaaaaaaaccatggtattaacttccgtgttatttgtaaatggatgcgtatgtgtggtgtagaccatatccacgctggta	—	—	0	0	0	0	0	0	3.03108e-05	0	0	0	0	0	0	0		—	—	0	0	0	0	0	0	11	0	0	0	0	0	0	0
708F_309	Bacillariophyta	Mediophyceae	Thalassiosirales	Stephanodiscaceae	Stephanodiscus	Stephanodiscus_sp.		atcacagctgctacgatggaagaagtatacaaacgtgctgagtatgctaaagcaatcggttctgtagttgttatgatcgatttagttatgggttacactgcaattcaatcaatttcatactgggctcgtgaaaatgatatgcttttacatttacaccgtgctggtaactctacttatgcgcgtcaaaaaaaccatggtattaacttccgtgttatttgtaaatggatgcgtatgtcaggtgtagatcacatccatgctggta	—	—	0	0	0	0	0	0	0	0	3.69926e-05	0	0	0	0	0		—	—	0	0	0	0	0	0	0	0	11	0	0	0	0	0
708F_310	Bacillariophyta	Bacillariophyceae	Naviculales					cgtcactgctggtactatggaagacgtttacgcacgtgcacaatacgctaaatcagtaggttctgtaattattatgatcgatttagttatgggctacacagcaatccaatcgattgctctttggtctcgtaacaatgacatgattctacatttacaccgtgcaggtaactctacttatgctcgtcaaaaaaatcacggtattaacttccgtgttatctgtaaatggatgcgtatgtctggtgtagatcatatccacgctggta	—	—	0	0	0	0	0.000159759	0	0	0	0	0	0	0	0	0		—	—	0	0	0	0	17	0	0	0	0	0	0	0	0	0
708F_311	Bacillariophyta	Bacillariophyceae						cattactgcaggtaatatggaagaagtttacaaacgtgcagaatatgctaaatcagttggttctgtaatcataatggttgacttagttcttggttatacagcaattcaaagtgcagcgatctgggctcgtaacaatgacatgattttacatttacaccgcgcaggtaactctacttatgctcgtcaaaaaaaccatggtattaacttccgtgttatctgtaaatggatgcgtatgtctggtgtagatcacatccatgctggta	—	—	0	0	0	0	0.000140964	0	0	0	0	0	0	0	0	0		—	—	0	0	0	0	15	0	0	0	0	0	0	0	0	0
708F_312	Bacillariophyta	Fragilariophyceae	Fragilariales	Fragilariaceae	Fragilaria			catcacagctgctactatggaagaactttacaaacgtggtgagtacgctaaagctgtaggttctgtaatcgttatgatcgatttagttttaggttacacagcaattcaaagtgctgctatctgggctcgtgaaaacgatatgttattacacttacaccgtgctggtaactctacatatgctcgtcaaaagaaccatggtattaacttccgtgttatctgtaaatggatgcgtatgtctggtgtagatcatatccacgctggaa	—	—	0	0	0	1.63982e-05	0	0	0	0	0	0	0	0	0	0		—	—	0	0	0	11	0	0	0	0	0	0	0	0	0	0
708F_313	Bacillariophyta	Bacillariophyceae						catcactgctggtactatggaagctgtttacgaacgtgcagagtacgctaaagcagtaggttctgtaattgttatgatcgatttagttatgggttacacagcaattcaaagtgctgctatctgggctcgtagcgctgatatgattttacacttacaccgtgcaggtaactctacttacgctcgtcaaaaaaaccatggtattaacttccgtgttatttgtaaatggatgcgtatggctggtgtagatcatatccacgctggta	—	—	0	0	0	0	0	0	0	0	0.000336674	0	0	0	0	0		—	—	0	0	0	0	0	0	0	0	13	0	0	0	0	0
708F_314	Bacillariophyta	Bacillariophyceae	Bacillariales	Bacillariaceae	Nitzschia	Nitzschia_acidoclinata		cgtaacagctgcaactatggaagaagtaactaaacgttgtgaatatgctaaagaagtaggttctattgttgttatgatcgatttagttatgggttatacagcaattcaaagtgctgcaatctgggctcgtgaaaatgatatgcttttacatttacatcgtgcaggtaactcaacatatgcgcgtcaaaaaaatcatggaattaacttccgtgtaatttgtaaatggatgcgtatgtctggtgtagatcatattcacgctggta	—	—	0	0	0	0	0	0	0	0	0	6.53403e-05	0	0	0	0		—	—	0	0	0	0	0	0	0	0	0	12	0	0	0	0
708F_315	Bacillariophyta	Bacillariophyceae						catcactgctggtaatatggaagaagtttacacacgtgcagcatatgctaaagcagtaggttctataattgttatggtagacttagttctaggttacactgcaattcaaactgcagctatttgggctcgtgcaaatgatatgatcttacacttacaccgtgctggtaactcaacttatgcacgtcaaaaaaatcatggtattaacttccgtgttatttgtaaatggatgcgtatgtcaggtgtagatcacattcacgctggta	—	—	0	0	0	0	8.74279e-05	0	0	0	0	0	0	0	0	0		—	—	0	0	0	0	12	0	0	0	0	0	0	0	0	0
708F_316	Bacillariophyta	Bacillariophyceae	Naviculales	Sellaphoraceae	Mayamaea	Mayamaea_permitis		catcactgctggtacaatggaagaagtgtatgctcgtgcagaatacgctaaaagccttggttcggtaattgttatgatcgatttagttatgggctacacagcaattcaaagtgctgcaatctggtctcgccaaaacgacatgcttttacacttacaccgtgctggtaactcagcttacgctcgtcaaaaaaatcacggtattaacttccgtgtaatttgtaaatggatgcgtatgtctggtgttgatcatatccacgctggta	—	—	0	0	0	0	0	0	8.24491e-06	0	0	0	0	0	0	0		—	—	0	0	0	0	0	0	10	0	0	0	0	0	0	0
BF_001	Arthropoda	Insecta					昆虫纲	accattatctacatcttttatgactttatcaccttcaagtacatattatattatctttggattattaatctctggtatatcctcatgtcttacatctcttaatttttggataacaattctaaatctgagattatattatctgacattaaagactatcccattattcccttgggctttcttgattacagctttcatgcttttattaacattaccaatcttatctggtacacttcttttaatattgggtgatcttcattctaatacacttttctttgatccaatctttggaggagatcctatattctatcaacatttattt	0	—	—	—	0	0	0	0.037772	0	0.822251	0	0	0.00730994	0	0.0268393	0.00482218		0	—	—	—	0	0	0	32	0	7904	0	0	15	0	164	24
BF_002	Arthropoda	Insecta	Lepidoptera				鳞翅目	acctttgtctgcactccaagctcattcaggagcgtccgttgatttagctatctttagcttacatttagcaggtatttcatctattttaggagctgtaaattttattactacaattttaaatatgcggccagaaacaatgaaaatgcacttattaccattatttgtttgggcagttttaattactgctgttttattattattgtcattacctgttctagcgggtgctattactatgttattaacagatcgtaacttcaacacttctttctttgatcctgcaggtggaggtgatccagtcttataccaacacttgttc	0	—	—	—	0	0.0944191	0.0810811	0.263278	0	0.00708101	0.609162	0.0616784	0.450783	0.361665	0.40466	0.427367		0	—	—	—	0	253	93	126	0	66	362	137	948	942	1618	607
BF_003	Arthropoda	Insecta	Lepidoptera				鳞翅目	acctttaagtagtgtacaagcacactctggaccttcagtagatttagcaatttttagtcttcatttatctggagctgcgtcaattttaggagcaattaattttattacgactatttttaatatgcgcgcaccaggaatgacaatgcaccgtttaccgttatacgtgtggtcagtgttaattacttcatttttattattattatcattaccagttcttggaggagccattacgatgttattaactgaccgaaactttaatacatcattctttgatcctgcaggaggaggagatccaattttatatcaacatttattt	0	—	—	—	0	0	0	0	0.997538	0	0	0	0.0594079	0.0190174	0	0		0	—	—	—	0	0	0	0	4704	0	0	0	97	36	0	0
BF_004	Arthropoda	Insecta					昆虫纲	accgttatcaggattaacaggacaccctggaggagcagttgatttaggtatttttagtttacaccttgcaggagcttcttctattttaggagcagtaaactttattacaacaattattaacatgcgtgctcctggtatgactatgcaccgtttaccattatttgtatggtcagtgtttgttacagcaattttattattattagcattaccagtattagcaggtgctattacaatgttattaactgatcgaaactttaacacttctttcttcgacccagcaggagggggagatcctattctttatcagcatttattc	0	—	—	—	0	0.00570125	0	0.048906	0.00246184	0.00488392	0.234133	0	0.170053	0.32456	0.293135	0.426269		0	—	—	—	0	15	0	38	10	49	133	0	278	1088	1086	1091
BF_005	Annelida	Clitellata	Tubificida	Naididae	Nais		仙女虫属	accactatcaaggaatctagctcatgctggaccatctgtagacatggctattttttcacttcacttggcaggtgcctcttctattttaggagcagtaaattttattacaactgtaataaatatacgttgaaatggaatacgattagaacgactaccattatttgtatgagctgtatttcttacagtaatccttctcctactttctcttccagtccttgctggagctattaccatgctactaacagaccgaaacttaaatacttcattctttgatcctgctggaggaggagacccaattctatatcaacatctattc	0	—	—	—	0	0.0679183	0	0	0	0	0	0.0602645	0.0180312	0	0	0		0	—	—	—	0	192	0	0	0	0	0	128	37	0	0	0
BF_006	Annelida	Clitellata	Tubificida	Naididae	Chaetogaster		毛腹虫属	accactttcaagaaatcttgcccatgcaggaccttctgtagatatggctattttctctctacatttagcaggagcttcatctattctaggtgcagtaaattttattactacagtaattaatatacgatgaaatggaatacgactagaacgactccctctattcatttgagcagtactactaactgtaattctccttcttctatcactaccagtacttgctggagcaattacaatactattaactgaccgtaatctaaacacttctttcttcgacccagctggaggaggggaccctattttataccaacacttattt	0	—	—	—	0	0.0361222	0	0	0	0.00804387	0	0	0.00599647	0.00528262	0	0		0	—	—	—	0	114	0	0	0	80	0	0	17	10	0	0
BF_007	Mollusca	Gastropoda	Stylommatophora				柄眼目	accattatcaagcattgaatctcattctggaggatcagtagatttagctatttttagtttacacttagccggaatttcatcattattaggagcagttaactttattacaactattattaatatgagagttccaggattaagcatgcataaattaccattatttgtttgggctgtattaattacagcagtattattattattatcattacctgtattagctggtggtattactatgttattaacagatcgtaattttaatacaagtttttttgatccagcaggtggaggggatccaattttatatcaacatttattc	0	—	—	—	0	0.0358533	0.0209241	0.0926042	0	0	0.0137318	0	0	0	0.00890986	0		0	—	—	—	0	100	24	82	0	0	17	0	0	0	53	0
BF_008	Arthropoda	Insecta	Diptera	Chironomidae			摇蚊科	ccctttcttcaggaattgcccatgctggagcatctgttgatttagcaattttttcccttcacttagctggaatttcttctattttaggagctgtaaattttattactacagtaattaatatacgttctagaggaattactttagatcgaatacctttatttgtctgatcagtagtaattactgcagttcttttacttttatctttacctgtattagcaggagctatcactatacttttaacagatcgaaatttaaatacctcattttttgatcctgctggaggaggagaccctattctttatcaacatttattt	0	—	—	—	0.398971	0	0	0	0	0	0	0	0	0	0	0		0	—	—	—	1086	0	0	0	0	0	0	0	0	0	0	0
BF_009	Arthropoda	Insecta					昆虫纲	ccctttatcaagtattcaagcgcattctggagcagctgtagatttagctatttttagtctacatttagcaggtatttcttctatcttaggggccgtaaactttattactactattttaaatatgcgtcctgaaggaatgagcatgcacttgttacccttattcgtttggtctgtattaattactgcagttttattattattatcattacctgttttagctggagcaattacaatgttacttaccgatcgtaattttaacactactttttttgatccagcaggtggaggtgatcctgttttgtatcaacacttattt	0	—	—	—	0	0.0042735	0	0.06866	0	0	0.0274637	0.00657895	0.0429366	0.0498188	0.111795	0.0708162		0	—	—	—	0	18	0	62	0	0	34	15	73	275	261	240
BF_010	Annelida	Clitellata	Tubificida	Naididae	Nais	Nais_stolci	仙女虫属	accactatcaagaaatctagcccatgctggaccttcagtagatatggctattttttcacttcatttagcaggtgcttcttctattttaggagctgtaaactttattacgactgtaataaacatgcgttgaaatggaatacgattagaacgactaccactatttgtatgagctgtattccttacagtaattcttctactattatctcttccagttcttgccggagctattacaatgcttctaacagaccgaaaccttaatacttcattcttcgaccctgctggtggtggagacccgatcctttaccaacacttattc	0	—	—	—	0	0.104325	0	0	0	0.0615491	0	0.00845771	0	0	0.00333158	0		0	—	—	—	0	254	0	0	0	579	0	17	0	0	19	0
BF_011	Arthropoda	Insecta					昆虫纲	acctttatcaggactacaaagtcatagtggtcctagtgtagatttagctatatttgcattacatttatcaggggtaagtagtttattaggtgcaataaactttataacaactatagctaatatgagaacacctggaataaaattacacaaattaactttattcggatgagctgtaggtataacagctatattattattattatcattacccgtattggctggtgcaataactatgatattaacagatagaaattttaatacttcattctttgaagtagctggaggtggtgatcctatattattccaacatttattc	0	—	—	—	0.101029	0	0	0	0	0	0	0	0	0	0	0		0	—	—	—	275	0	0	0	0	0	0	0	0	0	0	0
BF_012	Arthropoda	Insecta	Diptera	Simuliidae	Metacnephia		后克蚋属	tccactatcttctggaattgctcacgccggagcttcagtagatttagctattttttcattacacttggccggaatttcttctattttaggggctgtaaatttcattacaacaattattaatatacgatcaaatgggattacattcgaccgaatacccctatttgtttgatctgttgtaattactgctattttactattattatcattgccagtattagctggggctattacaatacttttaacagaccgaaatttaaatacttcattctttgaccctgccggaggaggagatccaatcctatatcaacatttattt	0	—	—	—	0	0	0.301656	0.110165	0	0	0.0121163	0.0192197	0	0	0	0		0	—	—	—	0	0	346	54	0	0	15	41	0	0	0	0
BF_013	Annelida	Clitellata	Tubificida	Naididae	Chaetogaster	Chaetogaster_diastrophus	盘缠毛腹虫	acctctatcaagaaatcttgcacacgcaggaccatctgttgacatggctattttttctctacacttagcaggtgcttcatctattttaggtgcagtaaactttattacaacagttattaatatacgatgaaatggaatacgactagaacgacttccactatttgtgtgagctgtgctactaactgtaatccttctacttctctcacttccagttcttgctggagctattacaatactattaacagatcgaaatctaaatacttcatttttcgatccagctggtggtggtgatcctattttataccaacatctattc	0	—	—	—	0	0.0608373	0	0.02574	0	0.022759	0	0.0122807	0.0169271	0.0107784	0	0		0	—	—	—	0	165	0	20	0	217	0	28	13	81	0	0
BF_014	Arthropoda	Insecta	Diptera	Chironomidae	Orthocladius	Orthocladius_difficilis	直突摇蚊属	tcctttatcttcaggtattgctcatgccggagcttctgtcgatttagctattttttctttacatttagctggaatttcgtctattttaggagctgtaaattttattactacagtaattaatatacgttcaaacggaatcactttagaccgaatacctttatttgtctgatcagtaattattacagctgttttacttcttttatctttacctgttttagctggagctattactatattattaacagatcgaaatttaaatacttctttctttgaccctgctggtgggggagatcctatcttataccaacatttattt	0	—	—	—	0	0	0.0357454	0	0	0.00110926	0	0.0457908	0.0042328	0	0	0		0	—	—	—	0	0	41	0	0	10	0	95	12	0	0	0
BF_015	Arthropoda	Insecta	Diptera	Chironomidae	Tanytarsus	Tanytarsus_sinuatus	波长跗摇蚊	tcccttgtcttctaatattgcccatagaggggcctccgttgatttagctattttttctttacacctagcaggaatttcatctattctaggttctgtaaatttcattactacagctattaatatacgagcaaatgggattaccttagatcgaatacctttatttgtctgatcagtaattattacaacaatccttctccttttatcactccctgtcttagcaggagctatcacaatgcttttaacagaccgaaatctaaacacatctttttttgatcctgcaggagggggagatcctattttataccaacacttattc	0	—	—	—	0	0.0365177	0.0104621	0	0	0.0148631	0.0088853	0.0174915	0.0185185	0	0.00192881	0		0	—	—	—	0	104	12	0	0	137	11	38	38	0	11	0
BF_016	Annelida	Clitellata	Crassiclitellata	Lumbricidae	Bimastos	Bimastos_rubidus	双胸蚓属	ccctttatccagaaacattgcgcatgctggaccctctgtagatctagcaattttctctcttcatttagcgggggcatcctcaattctcggtgccattaactttattacaacagttattaatatacgatgaaggggcctacgtctagaacgtattcccttatttgtatgagcagtattaattactgtagtgctacttcttctctctttaccagttcttgctggcgcaattactatacttcttacagaccgaaacctaaacacctcattctttgatcctgcggggggtggagacccaattctgtatcaacatttattc	0	—	—	—	0	0	0	0	0	0	0	0	0	0	0	0.00462126		0	—	—	—	0	0	0	0	0	0	0	0	0	0	0	23
BF_017	Arthropoda	Insecta					昆虫纲	tcctttagctggattacaaagtcatagtggaccaagtgtggacttagctatattcgctttacatttatcgggtgtaagtagtttattaggggccattaattttataactacgatcgttaatatgagaacaccaggtataagattacacaaattggcactatttggatgagctgtagttattactgcagtattactattattatcattacctgtattagctggtggtataactatggtattaaccgatagaaattttaacacatcattctttgaagtagctggtggtggtgatcctatattattccaacatttattc	0	—	—	—	0	0	0.0104621	0.021041	0	0.00279448	0	0.0451296	0.02959	0	0.00525312	0		0	—	—	—	0	0	12	19	0	27	0	99	44	0	31	0
BF_018	Arthropoda	Insecta	Lepidoptera				鳞翅目	gcctttatcgagcattgaatcacattctgggggttctgtagatttagctatttttagtcttcatttagcaggtatttcatcattattaggagcaattaattttattacaactattttaaatatgagagtgcctggattaagcatgcataaattaccgttatttgtttgggcagtattaattacagctgtattactattattatcattacctgtattagcaggaggtattacaatgttattaacagatcgaaactttaatacaagtttttttgacccagcaggtggaggggatccaattttataccaacatttattt	0	—	—	—	0	0	0.244987	0	0	0	0	0	0	0	0.00175346	0		0	—	—	—	0	0	281	0	0	0	0	0	0	0	10	0
BF_019	Cnidaria						刺胞动物门	tccattaagtagtgtccaagctcattcaggtccatctgttgacttagcaatatttagtttgcatttatcgggagctgcatctattttaggttctattaattttattactactatttttaacatgagagctccgggtatgagtatgcatagattaccactttatgtttggtcagttttagttacttcatttttattattgttatcacttcctgtattagcgggggcaattacaatgttattaactgatagaaattataatacaactttttttgatcccgccggaggaggagatcctatcttattccagcatttattc	0	—	—	—	0	0.0116334	0	0	0	0.0040915	0	0.00746269	0.0155203	0.0149765	0.0300686	0		0	—	—	—	0	49	0	0	0	37	0	15	44	68	182	0
BF_020	Arthropoda	Insecta	Diptera	Chironomidae	Paracladius		拟突摇蚊属	tcctttatcttctggaattgcccatgctggggcttctgttgatttagctatcttttctttacatttagcaggaatttcttcaattttaggagcagtaaattttattacaacagtaattaatatgcgttctgaaggtattactttagatcgaatgcctctatttgtgtgatcagttgttattacagctatcctcttattattatctttacctgtattagctggagctattactatactattaacagaccgaaatttaaatacgtcgttctttgatcctgctggaggaggagatcctattttatatcaacacttattt	0	—	—	—	0	0.104611	0	0	0	0	0	0.0218251	0	0	0	0		0	—	—	—	0	344	0	0	0	0	0	46	0	0	0	0
BF_021	Arthropoda						节肢动物门	accattaagtagtattcaatctcattcagggccagctgttgatttagctatttttagtttacatttatctggagcagcttcaattttagggtctattaattttattactaccacctttaacatgagagctcctggattaactatgcatcgattaccactatatgtatgggctcttttagtaacttcttttttacttcttttatctttaccagtattaggaggggctattacaatgttattaactgatcgaaattttaatacttcattttttgatccagtaggaggtggagatccaatcttatttcaacatttattt	0	—	—	—	0	0	0	0	0	0	0	0.0079602	0	0	0	0		0	—	—	—	0	0	0	0	0	0	0	16	0	0	0	0
BF_022	Arthropoda						节肢动物门	tccattaagtggaattgaagcccactctggtccttcagttgatttggcaatttttagcttgcatttatctggcgcaagttctatcttaggtgctataaattttattgttactattgtaaatatgcgcgcaataggtttaacattttcaaaattaccgctatttgtatgatcagtatttgtaacagcattcttattgttgttatctttaccagttttagccggagctatcactatgttattatttgatcgtaacataggaactacgttctttacttacaaagcagggggggatcctgtattataccaacatttgttt	0	—	—	—	0	0	0	0	0	0	0	0.00497512	0	0	0	0		0	—	—	—	0	0	0	0	0	0	0	10	0	0	0	0
BF_023	Annelida	Clitellata	Tubificida	Naididae	Amphichaeta	Amphichaeta_raptisae	双毛虫属	tcccctttctagaaatattgctcatgctggaccatcagtagacatggctattttctcattacatttagctggagcatcatcaattcttggagcagtaaattttattactacagtaattaacatacgatgaaatggaatacggctagaacgaatcccattatttgtatgagcagtatttttaacagttattttacttttattatccctacctgtactagcaggagcaattacaatacttttaacagaccgtaatttaaatacttcattttttgaccctgcgggagggggagacccaattttataccaacatttattt	0	—	—	—	0	0.0446364	0	0	0	0.00242827	0	0.0157895	0	0	0.00188501	0		0	—	—	—	0	108	0	0	0	24	0	36	0	0	12	0
BF_024	Arthropoda	Insecta	Diptera	Chironomidae	Orthocladius	Orthocladius_kanii	金氏直突摇蚊	tcctttatcttcaggaattgctcatgctggagcttctgttgatttagcaattttttctttacatttagcaggaatttcttctattttaggagctgtaaattttattacaacagtaattaatatacgttcaaatggaattactttagatcgaatacctttatttgtttgatcagtaattattacagctgttttacttcttttatctcttcctgttttagcaggagctattactatactattaacagatcgaaacctaaatacatctttctttgaccctgctggtggaggagatcctatcttataccaacacttattt	0	—	—	—	0	0	0	0	0	0	0	0.0487628	0	0.00705256	0	0		0	—	—	—	0	0	0	0	0	0	0	105	0	53	0	0
BF_025	Arthropoda	Insecta	Lepidoptera				鳞翅目	acctttatcttctatagccttccattctggagcttctgtagatttagccatattcagtttacatttagctggtatttcttctttattaggagccatcaattttattacaactatttgtaatatgcgtgctcctttattaacatttaataaattaccattatttgtttgggctgttttaataactgcagtactattattattatctctacctgtattagctgggagaataacaatgttattaacagatcgaaatttaaacacttcattctttgatcctgctggaggaggagatccaattttatatcaacatctattc	0	—	—	—	0	0	0	0	0	0	0	0.00597015	0	0	0	0		0	—	—	—	0	0	0	0	0	0	0	12	0	0	0	0
BF_026	Arthropoda	Insecta	Ephemeroptera	Baetidae	Baetis		四节蜉属	gcctttagccgctaatatcgcccacggggggtcttcagttgatttcgctattttttcattacatctagcaggggtgtcttcaatcttgggtgctgtaaactttattactactgtagttaatatgcgtagccctggtataacgttagatcgtatgcctttgtttgtttgatcggtagtaatcaccgctgtgttgttattactatctttaccagttttagcaggggctattactatactgttgactgaccgtaaccttaatacgtcgttctttgacccagctggagggggtgaccctatcttataccaacatctattt	0	—	—	—	0	0.0172164	0.0627724	0	0	0	0	0.0176421	0.00529101	0	0	0		0	—	—	—	0	46	72	0	0	0	0	37	15	0	0	0
BF_027	Arthropoda	Insecta					昆虫纲	acctttatctaattttatatttcatgaaggtgcttcagttgatttagctatatttagcttacatttagcaggtatttcatctatagcaggtgccattaattttatgactactattattgcaatgcgtgttccaggtttaactatgtttagagtacctttatttatttgagctactttattaactgcatttttattagtatttactttaccggttttagctgcagctattacaatgttattgactgatagaaatttcaatactacattttttgatcctataggaggaggagatcctgttttatttcaacatttattt	0	—	—	—	0	0	0	0	0	0	0	0	0	0	0.00157085	0		0	—	—	—	0	0	0	0	0	0	0	0	0	0	10	0
BF_028	Arthropoda	Insecta	Diptera	Simuliidae	Simulium		蚋属	ccctttatcctctggaattgctcatgctggggcttctgttgatttagctattttctcccttcatttagcaggtatttcctctattttaggggccgtaaattttattacaactattattaatatacgatctaatggaattacttttgatcgaatgcctttatttgtatggtcagttgttattacagctgtattattacttttatctcttcctgttttagctggtgctattacaatacttttaacagaccgaaatttaaatacatcttttttcgaccctgcaggaggaggagaccctattctttatcaacatttattc	0	—	—	—	0	0	0	0	0	0	0	0.0134328	0	0.00199601	0	0.00703235		0	—	—	—	0	0	0	0	0	0	0	27	0	15	0	35
BF_029	Rotifera	Monogononta	Ploima				游泳轮虫目	tcctcttgccgattctaagtttcatagaggtgtgtccgtagacttagcaatttttagtcttcatttggctggtatttcttctattcttggaagtattaattttttaactactattgtttgttctcgtacagctaaatctatttctatagatcgtcttcctttgtttttatgagctgtcataatcactgcagttcttttaattactagccttcctgtcctagctggtgctattacaatgcttcttactgatcgtaattttaacacttctttttttgatccttcaggtggtggtaaccctgttttatatcagcatcttttt	0	—	—	—	0	0	0	0	0	0.0235008	0	0	0	0	0	0		0	—	—	—	0	0	0	0	0	227	0	0	0	0	0	0
BF_030	Annelida	Clitellata	Lumbriculida	Lumbriculidae	Lumbriculus	Lumbriculus_variegatus	夹杂带丝蚓	acctctagcaagtaatctagcacacgctggaccttctgtagatctagctatcttctcccttcacttagccggagcatcctcaatcctaggagccctaaactttattacaactgttatcaatatacgatgaaatggtatacgtctagaacgaattcctttatttgtatgagccgtaataattacagtaattttactcctattatccctaccagtattagcaggagccattactatattactaacagatcgaaacctaaacacctccttctttgatccagctgggggcggagaccctgtcctatatcaacatctattt	0	—	—	—	0	0.0539332	0	0	0	0	0	0.00895522	0	0.00739567	0	0.00200924		0	—	—	—	0	124	0	0	0	0	0	18	0	14	0	10
BF_031	Arthropoda	Insecta	Lepidoptera				鳞翅目	tccgttgtcttctatagctttccattctggggcctctgttgatttagcgatttttagtttacatcttgcgggtatatcatctttattaggggcaattaattttattacaactatttgtaatatgcgtgctcctttattaacatttaataaattacctttatttgtttgggccgttttaattactgcagtacttttattattatcattacctgttttagctgggagaataactatgttattaacagatcgaaatttaaacacttcgttctttgatcctgctggaggaggagatcctattttatatcaacatttattc	0	—	—	—	0	0	0	0	0	0	0	0	0	0.00345975	0	0		0	—	—	—	0	0	0	0	0	0	0	0	0	26	0	0
BF_032	Arthropoda	Insecta	Plecoptera	Nemouridae			叉襀科	tcccctatctgcaggaattgctcatgcaggctcttctgtagatatagcaattttttccttacacttagctggtgtttcttcaattttaggagctgtaaattttattacaactgtcattaatatgcgatccccaggtataaccctcgaccgaatacccttatttgtttgagccgttgtaattacagctttattattacttttatctcttcctgttttagctggagctatcacaatactattaacggatcgaaacttaaatacttcgttctttgaccctgctggagggggagatcctattctttaccaacatctattt	0	—	—	—	0	0	0	0	0	0	0	0.0219298	0	0.00598802	0	0		0	—	—	—	0	0	0	0	0	0	0	50	0	45	0	0
BF_033	Annelida	Clitellata	Tubificida	Naididae	Uncinais	Uncinais_uncinata	仙女虫科	accactatcaagaaatctagctcatgcaggcccttctgtagatatggctattttttcactacacttagctggtgcttcttctattctaggagcagttaattttatcaccactgtaataaatatacgttgaaacggaatacgactagaacgacttccactatttgtttgatcagtatttcttacagtaattcttctcttattatctcttcctgtacttgctggtgcaattacaatgctattaacagatcgaaacctaaatacctcattctttgatcctgctggtggtggagaccctgttctatatcaacatttattc	0	—	—	—	0	0.0193471	0	0	0	0	0	0	0	0.0243001	0.00895382	0		0	—	—	—	0	49	0	0	0	0	0	0	0	46	57	0
BF_034	Annelida	Clitellata	Crassiclitellata	Lumbricidae	Eiseniella	Eiseniella_tetraedra	小爱蚓属	tcccttagcaagaaatttagctcatgcaggtccatcagtagacttagctattttctcattacatttagcaggagcttcatctattttaggggccatcaactttattactacagtcatcaatatgcgatgaagaggtttacgattagagcgaatcccccttttcgtatgagctgtattaattacagtgattcttcttctactatcattgcccgtgctagcaggagcaattaccatattactaaccgaccgaaatctaaatacatcattcttcgatccggctggtggcggtgatccaattctatatcaacacctcttc	0	—	—	—	0	0	0	0	0	0	0	0	0.0429688	0.0188194	0	0		0	—	—	—	0	0	0	0	0	0	0	0	33	85	0	0
BF_035	Arthropoda	Insecta	Ephemeroptera	Baetidae	Baetiella		花翅蜉属	accactttcagctaacattgctcacggtggtgcttctgtggactttgctattttttctttacatttggcgggggtgtcatctatcttaggtgccgttaattttattacgacagtaattaatatacgtagtcctggcataacattagaccgcatacctttatttgtgtggtcggtagtaatcactgcaattttactattgttatcccttccggtgctagccggggctattactatacttttaacagatcgaaatttaaacacatctttttttgacccggctgggggcggtgacccaattttataccaacacttattt	0	—	—	—	0	0	0	0	0	0	0	0	0	0.010037	0	0		0	—	—	—	0	0	0	0	0	0	0	0	0	19	0	0
BF_036	Arthropoda	Insecta	Lepidoptera				鳞翅目	tccgttatcgagtattgaagcgcattctgggggttctgttgatttagctatttttagcttacatttagcagggatttcttcattattaggggcaattaattttattacaactattttaaacatgagatctccagggcttcacatgcaacgtttacctttatttgcatgggctatgtttattactgcatttttattattattatctttacctgttttagctggagctattacaatgttattaacagatcgtaatttaaatacaacgttctttgatcctgcaggaggaggagatcctattttatatcaacatttattt	0	—	—	—	0	0	0	0	0	0	0	0	0	0.00159681	0	0		0	—	—	—	0	0	0	0	0	0	0	0	0	12	0	0
BF_037	Arthropoda	Insecta					昆虫纲	cccactttccgctaatattgctcacgctggaagatcggttgacatttctattttttccctacatctcgcaggtatttcttcaattttaggggcaattaatttcatttcaactactatcaacatacgctcccccctaatttacctcgatcgtatacctctatttgtctgatcagtagctattacagctcttcttctcttactctctctccccgtattagcaggtgctattaccatactcttaacagaccgaaatctcaatacttccttttttgacccctcggggggtggagaccctattctataccaacacttattc	0	—	—	—	0	0	0	0	0	0	0	0	0	0.0139721	0	0.00984529		0	—	—	—	0	0	0	0	0	0	0	0	0	105	0	49
BF_038	Arthropoda	Insecta	Diptera	Chironomidae	Orthocladius	Orthocladius_difficilis	直突摇蚊属	tcctttatcttcaggtattgctcatgccggtgcttctgttgatttagctattttttctttacatttagctggaatttcttctattttaggagctgtaaattttattacaacagtaattaatatacgttcaaatggaattactctagatcgaatacctttatttgtctgatcagtaattattacagctgttttacttcttctttctcttcctgtattagccggagctattacaatattattaacagatcgaaatttaaatacttctttctttgaccctgcaggtgggggagaccctattttataccaacatttattt	0	—	—	—	0	0	0	0	0	0	0	0.049077	0	0	0	0		0	—	—	—	0	0	0	0	0	0	0	108	0	0	0	0
BF_039	Arthropoda	Insecta	Lepidoptera	Noctuidae			夜蛾科	tcctctttcatctaacattgctcatggaggaagttctgtagatttagctattttctccttacatttagctggaatttcttctattctaggagctattaattttattactacaattattaacatacgattaaataatttatcctttgatcaaatacctttatttatttgatctgtaggaattactgcattcttattattactatcattacccgttttagctggtgctattactatattattaacagatcgaaatttaaacacttctttttttgaccctgcaggaggaggagacccaattttatatcaacacttattt	0	—	—	—	0	0	0	0	0	0	0	0.0370843	0	0	0	0		0	—	—	—	0	0	0	0	0	0	0	82	0	0	0	0
BF_040	Annelida	Clitellata	Tubificida	Naididae	Nais	Nais_simplex	简明仙女虫	acctctatcaagaaatctagctcatgcaggaccatctgtagatatggctattttttcacttcatttagctggtgcctcttctattttaggagcagttaactttattactacagtaataaatatacgttgaaatggaatacggttagaacgacttccattattcgtatgagcggtatttcttacagtaattcttctattactatctctaccagttcttgctggagcaattactatactactaacagatcgaaatcttaatacatcattttttgatcctgctggaggtggagatccaattctttatcaacatttattt	0	—	—	—	0	0.0404711	0	0	0	0	0	0	0	0	0	0		0	—	—	—	0	132	0	0	0	0	0	0	0	0	0	0
BF_041	Arthropoda	Insecta	Diptera	Chironomidae	Procladius		前突摇蚊属	tccattagcttctggtattgctcatgccggagcttctgtagatttagcaattttttcacttcatttagctggagtttcttctattttaggtgctgtaaattttattacaactgtaattaatatacgatctaatggaattactttagaccgaatacctttatttgtgtgatcagtagttattacagctgttttattattattatctttacctgttttagcgggagctattactatattattaactgatcgaaatttaaatacttcattttttgatccagctggtggaggagatcctattttatatcaacatttattt	0	—	—	—	0	0	0	0	0	0	0	0	0	0.00199601	0.00876376	0.00984529		0	—	—	—	0	0	0	0	0	0	0	0	0	15	53	49
BF_042	Arthropoda	Insecta	Lepidoptera				鳞翅目	acctctatcttctatagccttccattctggagcctctgtagacttagccatattcagcttacatttagctggtatttcttccttattaggagccatcaattttattacaactatttgtaatatgcgtgcccctttattaacatttaataaattaccattattcgtttgggccgttttaatcactgccgtactactactattatctttacctgtattagccgggagaataaccatgttattaacagatcgaaatttaaacacttcattctttgatcccgctggaggaggagatccaattttatatcaacatttattc	0	—	—	—	0	0	0	0	0	0	0	0	0	0	0.00298461	0		0	—	—	—	0	0	0	0	0	0	0	0	0	0	19	0
BF_043	Arthropoda	Insecta	Diptera	Chironomidae			摇蚊科	tcctctatcctcaggaattgcccatgctgggggttcagttgatttagcaattttttctttacatttagctggtatctcttctattttaggagccgtaaattttattacaactgtgattaatatacgatcagaaggaatttctttagaccgaatacctttattcgtttgatctgtagtaattactgctattttattattattatctttaccagtacttgctggggcaattacaatgcttttaacagaccgaaatttaaatacatccttcttcgatcctgctggaggaggagacccaattttataccaacacttgttt	0	—	—	—	0	0.0213294	0	0	0	0.00441917	0.0088853	0	0.00529101	0	0	0		0	—	—	—	0	64	0	0	0	40	11	0	15	0	0	0
BF_044	Arthropoda	Insecta					昆虫纲	acctttagccggaaacgtttctcatgcaggaccagcagtagattgtgctattttctcccttcatttagccggtgcttcgtctattataagatctattaattttattaccacaattgcttatttccgaggagataaagtaacatgagaaagaacaagactatttgtctgagcagtattaattactgtattcttacttctgctaagtctacctgtcttagctggaggaattacaatattattaactgatcgaaatttaaatacttcattcttcgatccagcaggaggaggagatcctattctttatcaacacttattc	0	—	—	—	0	0.0297995	0	0	0	0	0	0	0	0	0.00414625	0		0	—	—	—	0	99	0	0	0	0	0	0	0	0	25	0
BF_045	Arthropoda	Insecta	Plecoptera	Nemouridae	Amphinemura		倍叉𫌀属	tcccctatcagcaggtattgctcacgcaggatcttcagttgatatggctatcttctcccttcatttagctggagtttcatctattttaggggcagtaaactttattacaacagtaattaacatacgatcttccggaataaccttagaccgtatgcctttatttgtctgagctgtagtaattacagctctccttttattactttccctacctgtgctagcaggtgccatcacaatattacttacagaccgtaatctaaatacttcattctttgatcctgctggagggggagaccccatcctttaccaacacttattc	0	—	—	—	0	0	0.0104621	0	0	0	0	0.0199005	0	0.0195457	0	0		0	—	—	—	0	0	12	0	0	0	0	40	0	37	0	0
BF_046	Arthropoda	Insecta	Ephemeroptera	Baetidae	Baetis		四节蜉属	tcctttagctgctaacatcgctcatggtgggtcttcagttgattttgctattttttcattacatttagcaggagtatcttcaatcttaggggctgtaaattttatcacaactgtagtaaatatgcgcagcccaggtataacgttagaccgcatacctttatttgtttgatcagtggtgattactgctgtattacttttgctctctctaccagttttagctggagctattactatactattaacggatcgtaacctcaatacgtcgttctttgacccggccgggggtggagaccctattttgtaccaacatctattt	0	—	—	—	0	0.00379867	0.0287707	0.045045	0	0	0	0	0	0	0	0		0	—	—	—	0	16	33	35	0	0	0	0	0	0	0	0
BF_047	Arthropoda	Insecta					昆虫纲	tcctctaagtacttccctatttcatagcggacctgcggtcgattttggaatttttagccttcatttagctggagcttcttccattttaggagcaattaattttattgtgactatcgccaacagacgcgcgctaggaataacttactacaccagaccactattcgtctgatcgattagaatcacagcgttcttgcttttactttctcttccggttcttgctggagcaattaccagacttttacttgatcgtaatttcggaaccgttttctttaatccttccgcaggtggtgatcctattctttatcaacatctgttc	0	—	—	—	0.5	0	0	0	0	0	0	0	0	0	0	0		0	—	—	—	128	0	0	0	0	0	0	0	0	0	0	0
BF_048	Arthropoda						节肢动物门	accactttcaagtataacagctcactcaggaggatctgttgatttggcaatttttagccttcatttatctggagcttcttctattttaggagctattaattttataagtacaataacaaatatgagaacaaaaaatctagcttttcatagattacctttattcgtttggtcagttcttattacagcttttttattattactttcattaccagtattagctggagcaattactatgctattaactgatcgtaattttaatacttctttttttgatcctgcaggtggtggagatcctgtactttaccaacatttattc	0	—	—	—	0	0	0	0	0	0	0	0.0105263	0	0	0.00377003	0		0	—	—	—	0	0	0	0	0	0	0	24	0	0	24	0
BF_049	Arthropoda	Branchiopoda	Anomopoda	Macrothricidae			粗毛蚤科	ccccttatctgcaggtatcgctcatgctggggcatctgtagatctaagaattttttctctccaccttgcaggaatttcatctattttaggtgccgtaaactttattaccacaattattaatatgcgctctcagggtataactcttgaccgagttcctttattcgcatgagcagtaggaattacagccctacttcttctcctaagactacctgtgcttgcaggcgctatcacgatacttttaacagaccgaaatttaaatacatctttttttgaccctgcaggggggggagaccctatcttatatcaacatttattt	0	—	—	—	0	0	0	0	0	0.0116206	0	0	0	0	0	0		0	—	—	—	0	0	0	0	0	108	0	0	0	0	0	0
BF_050	Arthropoda	Insecta	Diptera	Chironomidae	Cricotopus	Cricotopus_dentatus	环足摇蚊属	tcctctttcttctggaattgctcatgccggagcttctgtagatttagctattttttccttacatttggcaggaatctcgtcaattttaggggctgtaaattttattactacagttattaatatacgatctgacggaattactttagatcgaatacctttatttgtttgatcagttgtaattacagcggtattattgttattatctttaccagtattagccggagctattactatgttattaacagaccgaaatttaaatacttcattctttgatcctgccggaggaggagaccctattctataccaacatttattt	0	—	—	—	0	0	0	0	0	0	0	0.00696517	0	0	0	0		0	—	—	—	0	0	0	0	0	0	0	14	0	0	0	0
BF_051	Annelida	Clitellata	Tubificida	Naididae	Nais	Nais_communis	仙女虫属	accactatcaagaaatctagcacatgctggaccttcagtagacatggctattttctcactccatttagcaggtgcttcttctattttaggggcagttaacttcattactactgtaataaatatgcgatgaaacggaatacgattagaacgacttccgctatttgtatgagcagtatttcttacagtaattttacttcttctatcacttcctgttcttgccggtgcaattacaatactactaacagaccgaaaccttaatacctcattcttcgatcctgctggtggtggagatccgattctatatcaacatttattc	0	—	—	—	0	0.00664767	0	0	0	0	0	0	0	0.00633914	0	0		0	—	—	—	0	28	0	0	0	0	0	0	0	12	0	0
BF_052	Arthropoda						节肢动物门	tcctttagcatctaatgtttctcatgctggaccagctgttgattgtgctattttctcattacatctggccggggcttcttcgattataagatcaattaatttcattacaacaattgcttatttccgaggagataaaatgaaatgagaaagagttagattatttgtttgagctgttttaattacagtattcttacttctattaagtctacctgtattagctggaggtattactatacttttaacagatcgaaatttaaatacttctttctttgatccagccgggggaggagatcctattttatatcaacacttattc	0	—	—	—	0	0.0515319	0	0	0	0	0	0	0	0	0	0		0	—	—	—	0	117	0	0	0	0	0	0	0	0	0	0
BF_053	Arthropoda						节肢动物门	accactttctggtattacagctcactcaggggggtctgtcgacttagcaatttttagtcttcatttatcgggagcttcttctattttaggagcaattaattttatttgtactattacaaatatgagaacaaaaaacttagcatttcataaactaccactatttgcttggtctatttttattacagcatttttgttattactatcattacctgttcttgctggagccattactatgctattaactgatcgaaatttcaatacagcattttttgatccagcaggaggaggagaccctgtattatatcaacatcttttt	0	—	—	—	0	0	0	0	0	0	0.0113086	0	0	0	0.00867972	0		0	—	—	—	0	0	0	0	0	0	14	0	0	0	52	0
BF_054	Arthropoda						节肢动物门	acctttaagtagtattttaggtcatcctggagcttcagtagattttgcaatatttagtttacatttagctggaatgtcatcaatgttaggagcaattaattttatagtcactatatttaatatgagagtaattggatttaaattttttcaattacctttatttgtatggtctatattagttacttcatttcttttattatgttctttaccagtattagctgctgcaattactatggtgttaaccgatcgtcatttaaatacttctttttttattcatttagcaggaggtgatcctatattatatcaacatttattt	0	—	—	—	0	0	0	0	0	0	0	0.0171445	0	0	0	0		0	—	—	—	0	0	0	0	0	0	0	36	0	0	0	0
BF_055	Arthropoda	Insecta	Diptera	Chironomidae	Cricotopus		环足摇蚊属	tcctttatcttctggaattgcccatgctggagcttctgttgatttagctattttttctttacatttagcaggaatttcttcaattttaggagcagtaaattttatcacaacagtaattaatatgcgttctgaaggtattactttagaccgaatacctttatttgtatgatcagttgttattacagctatcctcttattattatctttaccagtattagcgggagctattactatattattaacagaccgaaatttaaatacatcattctttgaccctgctggaggaggagatcctattttataccaacacttattt	0	—	—	—	0	0.0162423	0	0	0	0	0	0.00789474	0	0	0.00172793	0		0	—	—	—	0	60	0	0	0	0	0	18	0	0	11	0
BF_056	Arthropoda	Insecta	Diptera	Simuliidae			蚋科	tcccctttcttcagggattgcccatgccggagcatccgtcgacttagccattttttcactccatttagcaggaatttcatccattttaggggctgtaaattttattacaacaattattaatatacgatctaatggtattacatttgatcggatacctttatttgtatgatcagtagttattacagctattcttcttttactgtctcttcccgttctagcaggagccattacaatacttttaacagaccgaaatctaaatacatcattctttgaccccgccggaggaggagaccctattttataccaacacttattt	0	—	—	—	0	0	0	0	0	0	0	0.0303024	0.00493827	0	0	0		0	—	—	—	0	0	0	0	0	0	0	66	14	0	0	0
BF_057	Arthropoda	Insecta					昆虫纲	cccattatcagattcaccttatcatttaggtgcagcagtagatttatctatattaagtttacatatcgctggtatttcctctttattaggtgccttaaatttaattgttactattattaatattagaagtcctggattaacctttgaaagatttcctttatttgtttgggctatctttattacagcttggttattaattttatctttacctgttttagccggggctattactaagctattatttgatagaaatttaaatacctcattttatgaccccatgggtggaggagatcccctattatttcaacatcttttc	0.246114	—	—	—	0	0	0	0	0	0	0	0	0	0	0	0		95	—	—	—	0	0	0	0	0	0	0	0	0	0	0	0
BF_058	Arthropoda	Branchiopoda	Anomopoda	Chydoridae	Chydorus		盘肠溞属	acctctatcggctggaattgctcattcaggagcttcagttgatcttagtattttttctctacaccttgcaggaatttcatcaattcttggagctgttaattttatcactactgtgattaatatacggtcgtatggtataactttagatcgtatccccttgttagtatgagcagtagctattactgctttacttcttttattgagtcttcctgttctggcaggagccatcaccatacttttgacggatcgaaatctaaatacctctttttttgatcccgcaggagggggggaccctattctatatcaacatctcttt	0	—	—	—	0	0	0	0	0	0	0	0.00570175	0	0	0	0		0	—	—	—	0	0	0	0	0	0	0	13	0	0	0	0
BF_059	Arthropoda	Insecta	Diptera	Chironomidae	Micropsectra		小突摇蚊属	tccactgtcgtctagaattgctcatagaggggcatctgtagatttagcaattttttctttacatttagcaggaatttcatcaattttaggatcagtgaattttattacaactgcaattaatatacgatcaaatggaattacattagaccgaatacctttatttgtttgatctgttattattactacaattcttcttctcttatctcttccagttttagctggagcaattacgatacttttaacagaccgtaatttaaacacttctttttttgaccccgctggaggaggagaccctattctttatcaacacttattt	0	—	—	—	0	0.0282367	0	0	0	0	0	0	0	0	0	0		0	—	—	—	0	67	0	0	0	0	0	0	0	0	0	0
BF_060	Arthropoda	Insecta	Diptera	Chironomidae	Tanytarsus	Tanytarsus_sinuatus	波长跗摇蚊	tcctttgtcttctaatattgcccatagaggagcctccgttgatttagctattttttctttacatctagcaggaatttcgtctattttaggttctgtaaatttcattaccacagctattaatatacgagcaaatgggattaccttagatcgaatacctttatttgtctgatcagtaattattacaacaatccttctccttttatcactccctgtcctagcaggagctatcacaatgcttttaacagatcgaaatctaaacacatctttttttgaccctgcaggagggggagaccctattctgtatcaacacttattt	0	—	—	—	0	0	0	0	0	0	0	0	0	0.00479042	0	0		0	—	—	—	0	0	0	0	0	0	0	0	0	36	0	0
BF_061	Arthropoda	Insecta	Lepidoptera	Geometridae	Operophtera		秋尺蛾属	ccctttatcttctaatattgcccatggaggaagatctgtagatctaactattttctcccttcatttagcaggtatttcctcaattttaggtgcaattaattttattaccactattatcaatatacgattaaataatatattttttgaccaattgccattatttgtttgagccgtaggaatcacagcatttttacttttattatcactaccagtattagcaggggctatcaccatactattaacagatcgaaatttaaatacatcatttttcgaccctgcaggaggaggagatcctattctttatcaacacttattt	0	—	—	—	0	0.00332384	0.0191805	0.023166	0	0	0	0.0129353	0	0	0	0		0	—	—	—	0	14	22	18	0	0	0	26	0	0	0	0
BF_062	Arthropoda	Insecta	Diptera	Chironomidae			摇蚊科	tcctttatcggcaggaattgctcatgctggtgcttcggttgatttagctattttttcccttcatcttgccggaatttcatctattttaggtgctgttaattttattacaactgttattaacatacgatctaacggaattacattagatcgaatacctttatttgtgtgatctgtagttattacagctattttattacttctctctcttcctgttttagccggagctattacaatacttttaacagatcgaaatctaaatacatccttttttgaccctgcaggagggggagaccctattctttaccaacacttattt	0	—	—	—	0	0	0	0	0	0.00122019	0	0.00526316	0	0.00306055	0	0		0	—	—	—	0	0	0	0	0	11	0	12	0	23	0	0
BF_063	Arthropoda	Insecta	Diptera	Chironomidae	Cricotopus		环足摇蚊属	tcctctttcttctggaattgcccatgccggggcttctgtagatttagctattttttccttacatttggcaggaatctcatcaattttaggggctgtaaattttattactacagtaattaatatacgatctgacggaattactttagatcgaatacctctatttgtttgatcagttgtaattacagcagtattattattactatctttaccagtattagctggggctatcactatgttattaacagaccgaaatttaaatacttcattctttgaccctgccggagggggagaccctattctataccaacatttattt	0	—	—	—	0	0	0	0	0	0	0	0.0416929	0	0	0	0		0	—	—	—	0	0	0	0	0	0	0	87	0	0	0	0
BF_064	Arthropoda						节肢动物门	tcctttatctgatagccctttccatttaggcccagctgtagatttatctattttaagtttacatttagctggtatctcttctttattaggtgctattaatcttgttgttacaattattaacattagatcccctggtttaacttttgaaagattacctttatttgtttgggctgtctttattaccgcttggttacttattttatctttacctgtattagctggtgctattactatgcttttattagatcgtaatataaatacctctttctatgatcctaatggtggtggtgatcctattctttatcaacatctattc	0	—	—	—	0	0	0	0	0	0	0	0	0.00670194	0	0	0		0	—	—	—	0	0	0	0	0	0	0	0	19	0	0	0
BF_065	Arthropoda						节肢动物门	acctttatcagatagtccgtaccatttaggtccagcagtagatttatctatattaagtttacatttagctggtatatcatccttatagggagcaataaatttagttgtaacaataataaatataagatcacctggtttaacatttgaaagactacctttatttgtatgggctgtttttataacagcatggttattaatactttctttacctgtcttagctggtgctattactaagcttttattagatagaaatattaatacatctttttatgatcccaacggtggtggtgatcctattctttatcagcatctcttt	0	—	—	—	0	0	0	0	0	0	0	0	0.0042328	0.00385895	0	0		0	—	—	—	0	0	0	0	0	0	0	0	12	29	0	0
BF_066	Arthropoda	Insecta	Diptera				双翅目	tcctctttccgctggaattgcccatgcaggagcatcagtagacctcgccattttttctttacatttagctgggatttcctcaattttaggtgccgtaaattttattaccacaactattaacatacgatccacaggtataacaatagaccgtatccccctatttgtttggtctgttttaattactgctattcttctacttctttccctacctgttctagctggggctattactatattattaactgaccgaaatctaaacacctctttctttgacccagctggaggaggggatcctattttgtaccaacatttattt	0	—	—	—	0	0	0	0	0	0	0	0.00745614	0	0	0	0		0	—	—	—	0	0	0	0	0	0	0	17	0	0	0	0
BF_067	Arthropoda	Insecta					昆虫纲	accgttaagcggcccgattgcacatgccggcccttcagtagattttgcaatttttagtttacatattgcaggagcatcgtcaattatgggtgctattaattttatcacaactattgttaatatgcgtcatccaggtttagagtttcatactatgaatttatttgtttggtcagtattaattactgctattttattattattatctttgcctgtgttagcgggcgctattacaatgttattaactgatcgaaatttaaatacctcattttttgatgcaacaggtgggggtgatccagttttatatcagcatttattt	0	—	—	—	0	0.00380084	0.0139494	0	0	0	0	0	0	0	0	0		0	—	—	—	0	10	16	0	0	0	0	0	0	0	0	0
BF_068	Arthropoda	Insecta	Ephemeroptera	Heptageniidae	Rhithrogena		溪颏蜉属	cccactctccgcgggaattgcacatgctggagcatctgtagatctcgccattttctctttacatttagcaggagtctcatcaattttaggtgccgtaaacttcattaccactactattaacatgcgatcaagtggtataactatagaccgaattccattgtttgtatggtccgtattaatcactgctattttattgctactttcccttcccgtattagctggagccattactatacttttaacagatcgaaacttgaatacatctttctttgatccagcaggaggcggagacccaattctttaccaacatttattt	0	—	—	—	0	0	0	0	0	0	0	0.0245156	0	0	0	0		0	—	—	—	0	0	0	0	0	0	0	52	0	0	0	0
BF_069	Arthropoda	Insecta	Diptera	Chironomidae	Cricotopus		环足摇蚊属	tcctctatcatctggaattgctcatgctggtgcctctgtagacttagcaatcttttctcttcatttagctggaatttcttctattttaggagctgtaaattttattactactgtaattaatatacgatcagaaggaattactttagatcgaatacctttatttgtatgatctgttgtaattacagctattttattattattatctttaccggttttagctggagctattacaatacttttaacagaccgaaatttaaatacatccttctttgacccagctggtgggggagatcctattttataccaacatttattt	0	—	—	—	0	0	0	0	0	0	0	0.0210657	0	0	0	0		0	—	—	—	0	0	0	0	0	0	0	44	0	0	0	0
BF_070	Arthropoda	Insecta	Diptera				双翅目	acctttatctgcaggtattgcacatgctggggcatctgtagatttgagaattttttctttgcatttagctgggatttcttctattttaggagctgtaaattttatcactactgtaattaatatacgttcttacgggataagcttagatcgtattcctctgtttgtttgagctgttgctatcacagcgttactcttgttgttaagtctgcctgttctagcaggggcgattactatactattaactgatcgtaatcttaatacttctttttttgatcctgcagggggaggagatcctatcttgtaccaacaccttttt	0	—	—	—	0	0.00973409	0	0	0	0.00133111	0	0	0	0	0	0		0	—	—	—	0	41	0	0	0	12	0	0	0	0	0	0
BF_071	Arthropoda	Insecta					昆虫纲	accattatctggattaactggacatccaggaggagctgtagatttaggtatttttagtctacaccttgctggggcgtcttcaattttaggggctgtaaactttattacaacaattattaacatgcgagctcctggtatgacaatgcatcgtttaccattattcgtatggtcagtatttgtaacagcaatcttattactattagcattaccggtattagcaggtgctattacaatgttattaacagatcgtaattttaacacatcattcttcgaccctgcaggtggaggagatcctattctttatcagcatttattc	0	—	—	—	0	0	0	0	0	0	0	0	0.00779727	0	0.00578643	0		0	—	—	—	0	0	0	0	0	0	0	0	16	0	33	0
BF_072	Arthropoda	Insecta	Diptera	Chironomidae	Pseudodiamesa	Pseudodiamesa_alica	伪寡角摇蚊属	ccctttatcttcaggaattgcacatgctggagcttctgttgatttagcaattttttcattacatttagcggggatttcttctattttaggggcagtaaattttattactactgtaattaatatacgatcaacaggaattactttagatcgaatacctttatttgtttgatctgtagtaattactgctattcttcttttactttctctacctgttttagctggagctattactatacttttaacagatcgaaatttaaatacttcattttttgatcctgctgggggaggagatccaattctataccaacatttattt	0	—	—	—	0	0	0	0	0	0	0	0.00789474	0	0	0	0		0	—	—	—	0	0	0	0	0	0	0	18	0	0	0	0
BF_073	Arthropoda	Insecta					昆虫纲	accattagccggaatagaagctcatccaagcgcttcagttgatttcgcaatttttagtcttcatattgcaggtgcttcttcaattgcaggagccataaattttattggaacaatatgaaatatgcgcgcacgagggatgaaaatgagtttattaccattatttgcttgatcagttttaattactgctattttattattactttcattaccagttttagccggtggtattacaatgcttttaacagaccgtaatttaaatacttctttctttttacctcgtggtggtggagacccaatattgtatcaacatctattt	0	—	—	—	0	0.002849	0	0	0	0	0	0	0	0	0	0		0	—	—	—	0	12	0	0	0	0	0	0	0	0	0	0
BF_074	Arthropoda	Insecta	Diptera	Muscidae	Drymeia		胡蝇属	accgctatcatctaatatcgctcatagaggagcttctgtagatttagctattttttctttacatttagccggaatttcctcaattttaggagctgtaaattttattactacagtaattaatatacgttctacaggtattacatttgaccgtatacctttattagtatgatctgtagtaattaccgctttactattacttttatctctaccagtgttagcaggagcaattactatattattaactgatcgaaacttaaatacttctttttttgatcctgcaggaggaggagatcctattttataccaacatttattt	0	—	—	—	0	0.00261159	0.0226678	0.0232558	0	0	0	0	0	0	0	0		0	—	—	—	0	11	26	21	0	0	0	0	0	0	0	0
BF_075	Arthropoda	Insecta	Diptera	Chironomidae			摇蚊科	tcctctttcttcaggaattgcccacgccggtgcttctgtagatttagctattttttcattacacttagcgggaatttcatcaattcttggggctgttaattttattactacagtgattaatatacgatcagaaggcattactttagaccgaatacctttatttgtttgatctgtaattattaccgctattttgctattattatctttacctgtattagccggtgctattactatacttttaaccgaccgaaacttaaacacctcattttttgaccctgctggagggggagatcctattttataccaacatttattt	0	—	—	—	0	0	0	0	0	0	0	0.0192982	0	0	0	0		0	—	—	—	0	0	0	0	0	0	0	44	0	0	0	0
BF_076	Arthropoda	Insecta					昆虫纲	tcctttatcaagtattgcagcgcattcagggccttctgtggatttagctatttttagcttacatttagctggtgcttcttctattttaggggctactaattttattactacaatttttaatatgcgcgtacctgggatggatttgcataaaatgcctttatttgtatgggcggttcttattacagcatttttattattactttcattaccagttttagcggcggctattacaatgctattaacggatcgtaattttaatacttctttttttgatcctgcaggtggtggagaccctgtgttatatcaacatttattt	0	—	—	—	0	0	0	0	0	0	0	0	0	0	0.010236	0		0	—	—	—	0	0	0	0	0	0	0	0	0	0	64	0
BF_077	Arthropoda	Insecta	Diptera	Chironomidae	Pseudodiamesa		伪寡角摇蚊属	tcccctttcatctggaattgcacatgctggtgcctcagttgatctagctattttttctcttcatttagccggaatttcctctattcttggagcagtaaattttattacaactgtaattaatatacgttcagaaggaattaccttagaccgaatacctttatttgtttggtcagtaattattactgccgtattacttcttttatctttacctgttttagctggtgccattaccatacttttaacagaccgaaatttaaatacatcgttttttgaccctgctggaggtggagatcctattctttatcaacacttattt	0	—	—	—	0	0	0	0	0	0	0	0	0	0	0	0.0130601		0	—	—	—	0	0	0	0	0	0	0	0	0	0	0	65
BF_078	Annelida	Clitellata	Tubificida	Naididae	Chaetogaster		毛腹虫属	tccactatctagaaatcttgctcatgcaggaccatcagtagatatggccattttctctcttcacttagcaggtgcttcatctattttaggggcagtaaattttattacaactgtaattaatatacgatgaaatggaatacgactagaacgacttcctctattcgtatgagcagtatttttaacagtaattcttcttctactttctctgccagtacttgctggagctattactatgctattaacagatcgaaacttaaatacttctttctttgacccagctggtggtggtgatcctattttatatcaacatctattt	0	—	—	—	0	0.00237417	0	0	0	0.00440895	0	0	0	0	0	0		0	—	—	—	0	10	0	0	0	40	0	0	0	0	0	0
BF_079	Arthropoda	Insecta	Diptera	Tipulidae			大蚊科	cccactatcatcaggaattgctcatacaggggcttcagttgatttagctattttttctttacatttagctggaatttcttcaattttaggagcagtaaattttattactacagtaattaacatacgatctagaggaattactttagaccgaataccactatttgtttgatctgttgtaattactgctgttttattacttttatctttacctgttttagctggagctattacaatacttttaacagatcgaaatttaaacacatcattttttgaccctgcgggaggaggagacccaattttataccaacatttattt	0	—	—	—	0	0	0	0.0683761	0	0	0	0.0122807	0	0	0	0		0	—	—	—	0	0	0	16	0	0	0	28	0	0	0	0
BF_080	Arthropoda						节肢动物门	accattatcatctataggattccattcaggtgcttctgtagatttagcaatttttagtttacatttagcaggtatttcttcattattaggtgctatgaattttattactacaatattaaatatgcgagcaccattattaactatgaataaattacctttatttgtatggtctgttttaattactgctgtattattattattatctttacctgtattagcaggtggaattactatgttattaactgatcgtaatttaaatacatcattttttgatccagcaggaggaggtgatccaattttatatcaacatttattt	0	—	—	—	0	0.00688509	0	0	0	0	0	0	0	0	0	0		0	—	—	—	0	29	0	0	0	0	0	0	0	0	0	0
BF_081	Arthropoda	Insecta	Diptera	Chironomidae	Pagastia		帕摇蚊属	cccactatcatcaggaattgcccatgccggagcttctgtcgatttagctattttttctctacacttagctggaatttcttctattttaggggcagtaaattttattacaactgtaattaatatacggtcaagtggaattaccttagaccgaatacctttattcgtctgatcagtactaattacagcaattcttttattactatcattaccagttttagctggagcgattactatattattaacagatcgaaacttaaatacttctttcttcgaccctgctggagggggagatcctattttatatcaacatctattc	0	—	—	—	0	0	0	0.0512821	0	0	0	0.00646766	0.00633528	0	0	0		0	—	—	—	0	0	0	12	0	0	0	13	13	0	0	0
BF_082	Mollusca	Gastropoda					腹足纲	accattatctggattaactggacattatggtagcgctgttgatattgcaatttttgcaattcatttagcaggtttatcttcacttttaggatcaattaacattattgttactatttttaatatgagagcacctggtttaacaatgcacagattaaatttatttgtttgatctattttaattacatcttttcttttattattatctttaccagttttagcaggtgctgttactatgcttttaacagatcgtttaatttcaacatctttttacgatcctgcttacggtggtgatcctgtactatatcaacatttattt	0	—	—	—	0	0	0	0	0	0	0	0	0.0112086	0	0	0		0	—	—	—	0	0	0	0	0	0	0	0	23	0	0	0
BF_083	Arthropoda						节肢动物门	acctttatctgattccccttaccatttagggtcagcagtagatttatctatattaagtttacatatagcaggaatatcatctttattaggagcattaaatttaatagtgacaataattaatattagaagtcctggattaacctttgaaagatttcctttatttgtttgggctatatttattactgcttggttattaattttatctttacctgtattagctggagctattactatgcttttatttgatagaaatttaaatacttctttttatgatccccagggtggtggggaccctcttttatttcaacatcttttc	0.150259	—	—	—	0	0	0	0	0	0	0	0	0	0	0	0		58	—	—	—	0	0	0	0	0	0	0	0	0	0	0	0
BF_084	Arthropoda	Insecta	Lepidoptera	Geometridae	Hydriomena	Hydriomena_furcata	涅尺蛾属	ccctttatcctctaatatcgctcatggaggaagctcagttgatttagctattttttctttacatttagcgggtatttcttctattttaggagcaattaattttattacaactattattaatatacgattaaataatatattttttgaccaactgccccttttcgtttgggctgtaggaattacagcttttttattattgttatctttacctgtattagcaggagctattactatattattgactgatcgaaatttaaatacttcattttttgaccctgcaggaggaggtgatcctattctttatcaacatttattt	0	—	—	—	0	0	0.0244115	0	0	0	0	0	0	0	0	0		0	—	—	—	0	0	28	0	0	0	0	0	0	0	0	0
BF_085	Mollusca	Gastropoda	Stylommatophora				柄眼目	tccattagcttcaattatgtatcactctagccctgctattgatttagctatttttagtttacatttggcaggtgcctcttctattttaggagctttaaattttattactactattattaatatgagatgccctggaatgacttttcataatttacctttatttgtatggtcaatttttcttactgctattttattattattatcattgcctgtatttgcaggagctattacaatgttattaacagatcgtaattttaatacaagtttttttgatccaactggaggaggagatcctattttatatcaacatttattt	0	—	—	—	0	0	0	0.0554608	0	0	0	0	0	0	0	0		0	—	—	—	0	0	0	47	0	0	0	0	0	0	0	0
BF_086	Arthropoda	Insecta	Diptera	Chironomidae			摇蚊科	tcctttatcttcaggaattgctcacgccggggcttcagttgacttagctattttttccttacatttagctggaatttcttctattctaggagctgttaattttattacaacagtaattaatatacgttcaaatggaattactttagaccgaatacctttattcgtatggtcagtaattattacagctgttctattattattatctcttcctgttttagcaggagctatcactatattattaacagatcgaaatttaaatacctctttctttgacccagctggtggaggagatccaattttataccaacatttattt	0	—	—	—	0	0	0	0	0	0	0	0.0273632	0	0	0	0		0	—	—	—	0	0	0	0	0	0	0	55	0	0	0	0
BF_087	Arthropoda	Insecta	Ephemeroptera	Heptageniidae	Rhithrogena		溪颏蜉属	cccactttctgctggaattgcccatgcaggagcttcagtagatcttgcgatcttctctttgcacttggcaggggtatcttcaattttaggagcagtaaattttattactactactattaacatacgatcaagtggaataactatagatcgaatccccttatttgtctgatcagtattaatcaccgctattcttcttcttctttctctaccagtattggcaggtgccattacaatgcttttaacagatcgaaacttaaacacatcattctttgatcctgctggtggtggtgatcctattctctaccaacatttattc	0	—	—	—	0	0	0	0	0	0	0	0.00497512	0.00487329	0	0	0		0	—	—	—	0	0	0	0	0	0	0	10	10	0	0	0
BF_088	Arthropoda	Insecta					昆虫纲	cctttatctgattctccttatcatttaggtgcagctgtagatttatcaatattaagtttacatatagcaggaatatcctctttattaggagcattaaatttaatagtaacaataataaatataagaagtccaggattaacttttgaaagatttccattatttgtgtgggcaatttttataactgcttggttattaattttatctttaccagttttagcaggagcaataactaagctattatttgatagaaatttaaatacatcattttatgacccaatgggaggaggtgaccctctattatttcaacatcttttc	0.318182	—	—	—	0	0	0	0	0	0	0	0	0	0	0	0		49	—	—	—	0	0	0	0	0	0	0	0	0	0	0	0
BF_089	Arthropoda						节肢动物门	tccattgtctagtgtgacagcacattccggaggagctgttgatttagcaatttttagtttacatgtatctggagcttcttccattttaggagctattaattttatttgtactatatttaacatgagagtaaaaagcctatcttttcacaagttaccgttatttgtttggtctattctaatcacagcttttttacttttattatcattacctgtcttagccggagctttaactatgttattaacagatcgtaattttaacacaactttttttgatccagccggaggaggagaccctgttttataccaacatttattc	0	—	—	—	0	0	0	0	0	0	0	0	0.0280914	0	0	0		0	—	—	—	0	0	0	0	0	0	0	0	42	0	0	0
BF_090	Annelida	Clitellata	Tubificida				颤蚓目	accattatcaagaaatatagcacacgctggtccatcagttgatatagcaattttttcattacatttagcaggtgcttcatcaattttaggagctgtaaattttattacaacagtaataaatatacgatcaagtggaataaaattagatcgaattccactatttgtatgagctgttacattaacagtaattttacttcttttatcattacctgttttagctggtgctattacaatattacttactgatcgaaatttaaatacatcattttttgatccagctggaggtggggatccgattttatatcaacacttattc	0	—	—	—	0	0	0.00959024	0	0	0	0	0	0	0	0.00188501	0		0	—	—	—	0	0	11	0	0	0	0	0	0	0	12	0
BF_091	Arthropoda	Insecta	Diptera	Chironomidae	Polypedilum	Polypedilum_dengae	邓氏三突多足摇蚊	gcctttatcagcaagtatcgcccatagtggggcttcagttgatttagctattttttctctacacttagctggggtttcatcaattttaggatcagtaaattttattacaactgtaattaatatacgatcaaaaggaattaccttagatcgaatacctttatttgtttgatctattgtaattactacagttttattacttctatctttaccagttttagcaggggccatcaccatacttttaactgaccgtaatcttaatacatctttttttgatcctgcaggaggaggggaccctattttatatcaacatttattc	0	—	—	—	0	0	0	0	0	0	0	0	0	0	0.00565504	0		0	—	—	—	0	0	0	0	0	0	0	0	0	0	36	0
BF_092	Arthropoda						节肢动物门	tccattaagtggaatacagagtcacagtggacctagtgttgatttagcaatctttgccttacacttatcaggtataagtagtttattaggtgcaattaactttatttgtactatacttaacatgagaagtccaggtataagattacacaaactagctttatttggatgagctgtagtagttacagctgtattattattactatcattacctgttttagcaggtgctattacaatggtattaacggatagaaactttaatacatcattctttgaagctgcaggagggggagatccaatactttaccaacatcttttc	0	—	—	—	0	0	0	0	0	0	0	0	0	0.0108594	0	0		0	—	—	—	0	0	0	0	0	0	0	0	0	43	0	0
BF_093	Arthropoda	Insecta	Diptera	Chironomidae	Pagastia		帕摇蚊属	acccctttcatctggtatcgcccatgctggagcgtcagtagatttagctattttttccctacatttagctggaatttcatctattttaggagcagtaaattttattacaactgtaattaatatacgatcaagtggaattactcttgatcgtataccattatttgtttgatctgttttaattacagcaattcttttattattatcattaccagttttagctggagctattactatattattaacagatcgaaatctaaatacatctttttttgaccctgctggtgggggagaccctattctttatcaacatttattt	0	—	—	—	0	0	0	0	0	0	0	0.00921053	0	0	0	0		0	—	—	—	0	0	0	0	0	0	0	21	0	0	0	0
BF_094	Arthropoda	Insecta	Ephemeroptera				蜉蝣目	accgctttcttcaggaatcgctcatgctggtgcctcggttgatttagctattttttctttgcacctggctggtgtctcatctattttaggtgcagttaattttattaccactactattaatatacgatccagaggaataactatagaccgtatcccattatttgtttgatcagttgtaattacagctgttttattactcctttcccttccagttcttgccggagcaattactatacttttaaccgatcgaaatttaaatacctctttctttgaccccgctggaggaggagaccccattttatatcaacatttattt	0	—	—	—	0	0	0	0	0	0	0	0.0127258	0	0	0	0		0	—	—	—	0	0	0	0	0	0	0	27	0	0	0	0
BF_095	Arthropoda	Branchiopoda	Anomopoda	Chydoridae	Acroperus		顶冠蚤属	tcccttatcagctggaattgctcatgctggtgcttctgtagacttgagaattttttcccttcatttggcaggtatttcttctattctaggtgctgtaaattttattactacagtaattaatatacgatcctatggaataacacttgatcgaattcctttgtttgtctgggcagtggccattactgctcttttgttacttcttagtctacccgttttagcaggcgctattactatactactaacagaccgaaacttaaacacttcgttttttgatcccgcaggaggaggggatcctattctatatcagcatctattt	0	—	—	—	0	0.0105258	0	0	0	0	0	0	0	0	0	0		0	—	—	—	0	28	0	0	0	0	0	0	0	0	0	0
BF_096	Arthropoda	Insecta	Ephemeroptera	Ameletidae	Ameletus		亚美蜉属	accactttcctcaggaattgctcacgctggcgcttcagttgatttggctattttctctttacatctagctggtgtctcatctattttaggggctgttaattttattaccaccacaatcaatatgcgttccagaggcataactatagatcgtatccctctatttgtgtgatcagttgtaattacagctgttttactcctcctttccttgccagttcttgcaggagctattactatacttttaaccgatcgaaacttgaatacctctttcttcgatccagcggggggtggagatccaatcttgtaccaacatttattc	0	—	—	—	0	0	0	0	0	0	0	0	0.0042328	0.00898045	0	0		0	—	—	—	0	0	0	0	0	0	0	0	12	17	0	0
BF_097	Arthropoda	Insecta	Diptera	Muscidae			蝇科	tccgctatcatctaatattgctcatggaggagcttctgtagacttagctattttttcattacacttagctggaatttcttctattctaggtgctgtaaattttattacaactgtaattaatatacgatcaacaggaattacatttgatcgaataccgctatttgtatgatcagtagttattacagccttactattattattatcattacccgtactagccggtgctattacaatattattaacagatcgaaatttaaatacttctttctttgaccctgcgggaggaggagaccctatcttatatcaacatttattt	0	—	—	—	0	0	0	0	0	0	0	0	0	0	0	0.00843882		0	—	—	—	0	0	0	0	0	0	0	0	0	0	0	42
BF_098	Annelida	Polychaeta					多毛纲	tcctttatctagaaatttatcacatgctggtccagcagtagatatagcaattttttctcttcaccttgctggggcttcttcaattctaggatctattaattttatatctactattaaaaatatacgacctaaagaaataaatccagaaaatgtgccattgtttgtatgagctgtaattattacaactcttctcctacttttgtctttaccagtattagccggagcaattactatattactaactgatcggaatttaaatacatcattttttgatcctgctgggggaggagatccaatcttatatcaacaccttttt	0	—	—	—	0	0	0.0226678	0	0	0	0	0	0	0.00739567	0	0		0	—	—	—	0	0	26	0	0	0	0	0	0	14	0	0
BF_099	Arthropoda	Insecta	Diptera	Chironomidae	Micropsectra		小突摇蚊属	ccccctatcttctagtattgctcatagaggcgcatctgttgatctagcaattttttctttacatttagcaggaatctcttctattctaggctcagtaaattttattactaccgctattaatatacgttcaaatggaattactttagatcgaatacctttatttgtttgatcagtaattattaccacaattttacttcttctatcccttccagtattagcaggagccattactatattattaacagatcgaaacctaaatacttctttttttgatcctgcaggaggaggggacccaattttatatcaacatttattt	0	—	—	—	0	0	0	0	0	0	0	0	0	0	0.00298089	0		0	—	—	—	0	0	0	0	0	0	0	0	0	0	17	0
BF_100	Arthropoda	Insecta	Diptera	Simuliidae	Simulium		蚋属	tcctctttcttctggaattgcccatgccggagcctcagtagaccttgctattttttcccttcatttagctggaatttcctctattctaggagccgtaaattttattacaactattattaacatacgatcaaatggaattacttttgaccgaatacccttatttgtttgatcagttgttattactgctattttattattattgtccttgcctgttttagccggagccattacaatactattaacagaccgaaatttaaatacatctttctttgaccccgcaggtggaggagacccaattttataccaacatttattt	0	—	—	—	0	0	0	0	0	0	0	0.0171707	0	0	0	0		0	—	—	—	0	0	0	0	0	0	0	37	0	0	0	0
BF_101	Arthropoda	Insecta	Diptera	Chironomidae	Metriocnemus	Metriocnemus_ursinus	中足摇蚊属	ccctctttcttctagaattgctcacgctggggcatcagttgatctagcaattttttctttacacttagcaggtatctcttctattctaggtgcagtaaattttattacaactgtaattaatatacgttctgaaggaatttcttttgatcggatacctttatttgtgtgatcagttttaatcactgcagttttattattactttcattgcctgtattagctggagcaattacaatacttttaacagatcgaaatttaaacacttctttttttgatcccgctggaggaggagatcctattctttaccaacacttattt	0	—	—	—	0	0	0.0113339	0.013289	0	0	0	0	0	0	0	0		0	—	—	—	0	0	13	12	0	0	0	0	0	0	0	0
BF_102	Arthropoda	Insecta	Lepidoptera	Noctuidae			夜蛾科	ccctctttcatctaacattgctcatggaggaagttctgtagacctagctattttttctttacacttagctggtatttcttctattttaggagctatcaattttatcactacaattattaacatacgattaaacaacttatcttttgatcaaatacctttatttatttgagctgtaggaattactgcatttttattattattatccctacctgttttagcgggagctatcactatattattaacagatcgaaatttaaatacatctttttttgatcctgcgggaggaggagatccaattttataccaacacttattt	0	—	—	—	0	0	0	0	0	0	0.0129241	0	0	0	0	0		0	—	—	—	0	0	0	0	0	0	16	0	0	0	0	0
BF_103	Arthropoda	Insecta	Diptera	Chironomidae	Orthocladius		直突摇蚊属	tcctctatcttctggtattgctcatgcgggggcttcagttgatttagctattttttctttacatttagcgggtatttcttctattttaggagctgtaaattttattacaactgtaattaatatacgatctaatggaattactttagatcgaatacctttattcgtatggtctgttattattacagctgtattattacttctttctttaccagtattagccggagctattacaatattattaacagatcgaaatttaaatacttctttttttgatcctgctggaggaggagaccctattttataccaacatttattt	0	—	—	—	0	0	0	0	0	0	0	0	0	0	0.00192881	0		0	—	—	—	0	0	0	0	0	0	0	0	0	0	11	0
BF_104	Rotifera	Eurotatoria	Ploima	Asplanchnidae	Asplanchna		晶囊轮属	tccattagcttcaattgaatttcattcaggtacttctgtagaatttgcaatttttagtttacatattgccggtgcttcatctattttaggagcgattaactttataagtactatttttaatatgagagctattggtttaacattgcatagaatgcctttatttgtatgggcaattttaataacagcatttttattattattatctttacctgtgttagctggagctattactatgttactaacagatcgttcatttggtactatgttttataatccagctggtggtggtgatcctgtattatatcaacatttattt	0	—	—	—	0	0.00760167	0	0	0	0	0	0	0	0	0.00245485	0		0	—	—	—	0	20	0	0	0	0	0	0	0	0	14	0
BF_105	Arthropoda	Insecta					昆虫纲	accattatctgataccccatatcatttaggagcagcagtagatttatctattttaagtttacatttagcaggtatttcttcattattaggagctttaaatttaatagttacaacaataaatataagaagtccaggattaacttttgaaagattacctttatttgtttgggctatatttattacagcatggttattaatattatctttacctgtattagcaggtgcgataacaatgcttttattagatagaaacataaatacttctttttatgatacaaatggaggaggagacgcgtagttatatcaacactagttc	0	—	—	—	0	0	0	0	0	0	0	0	0	0	0.00157085	0		0	—	—	—	0	0	0	0	0	0	0	0	0	0	10	0
BF_106	Arthropoda	Insecta	Diptera	Chironomidae			摇蚊科	acccctttcatcaggtattgctcatgcaggggcatcagttgatttagcaattttttctcttcatttggctgggatttcttctattttaggggctgtaaattttattactactgtcattaatatacgatcaaatggaattactttagatcgaatacctctattcgtttgatcagttgtaattacagcagttttacttcttctatctttacctgtgttagctggagctattacaatacttttaactgaccgaaatttaaatacatctttctttgaccctgctgggggaggagaccctattctttatcaacacttattt	0	—	—	—	0	0	0	0	0	0	0	0.0109649	0	0	0	0		0	—	—	—	0	0	0	0	0	0	0	25	0	0	0	0
BF_107	Arthropoda	Insecta	Diptera	Chironomidae	Cricotopus		环足摇蚊属	tcctttatcttctggcattgctcatgctgggggttcagttgatttagctattttttctttacatttagctggtatttcttcaattttaggggcagtaaattttattacaacagtaattaatatacgatctgaaggaatcactttagatcgaatacctttatttgtttgatcggttgttattacagcaattcttttattgctatctttaccagtactagctggagccattactatattattaacagatcgaaatttaaatacatcattctttgaccctgctggaggaggagacccaatcttatatcaacatttattc	0	—	—	—	0	0	0	0	0	0	0	0	0	0	0.00518007	0		0	—	—	—	0	0	0	0	0	0	0	0	0	0	31	0
BF_108	Rotifera	Bdelloidea	Adinetida				盘网轮目	acctttatctaattccatttatcattttggaggttctgttgatttagctattttttcacttcatgtagcaggagtttcttcaattttaggaggtattaactttattactacgtgcttaaaaggtaaaattagatatgtaatatcattagaacatttaaacttatttgtttgggcaataattgttacgagatttttactagttttaagccttccggtattggcaggagggattaccatattattattagatcgtaattttggttcttctttttttgatcctagaggggggggtaatcctattttatatcaacatttattt	0	—	—	—	0	0	0	0	0	0	0	0.00438596	0	0	0	0		0	—	—	—	0	0	0	0	0	0	0	10	0	0	0	0
BF_109	Arthropoda	Insecta					昆虫纲	accattatcggatagtccatttcatttaggagcagctgtagatttatcaatattaagtctacatttagcaggtatttcatctttattaggtgcaatcaacttagttgtaacaataataaatatccgttcacctggattaacatttgaaagattaccattatttgtatgggcagtatttataactgcatggttattaatcttatcattaccagttttagctggtgcaataacaaagctattattagatagaaacattaatactagtttctatgatccaaatggaggaggagatcctattttatatcaacatctcttc	0	—	—	—	0	0	0	0	0	0	0	0	0	0	0.00157085	0		0	—	—	—	0	0	0	0	0	0	0	0	0	0	10	0
BF_110	Annelida	Clitellata	Tubificida	Naididae	Chaetogaster		毛腹虫属	tccactatcaagaaatcttgcccatgcgggaccatcagttgatatagcaattttctctcttcacttagcaggagcttcatctattttaggggcagttaattttattacaacaacaattaatatacgatgaaacggaatacgactagaacgacttccattatttgtatgggcagttctcctaaccgttattcttcttctattatcacttccagttcttgctggagctattacaatgttacttacagatcgaaaccttaatacttctttctttgatccggctggtggtggagatcctattttatatcaacatctattc	0	—	—	—	0	0	0	0	0	0.00164474	0	0	0	0	0.00245485	0		0	—	—	—	0	0	0	0	0	15	0	0	0	0	14	0
BF_111	Arthropoda	Arachnida	Trombidiformes				恙螨目	cccattatctaacatctcctttcaaaccggaaaatcaatagatctcataatcttctccctccacattgcaggaatctcctcaatcatcagatcaatcaatttcatcgccacaatcatcaacataaaaaacccaagaattaaaccagaacaagtcccactattcgtatgagcaatcgcaatcaccacaatcatactactactatccctcccaatcttagcaggaagaattaccatactactaacagatcgaaactttaacagatcattcttcgacccagcaggagggggagatcccatcctattccaacatctattt	0.0621762	—	—	—	0	0	0	0	0	0	0	0	0	0	0	0		24	—	—	—	0	0	0	0	0	0	0	0	0	0	0	0
BF_112	Arthropoda	Insecta	Diptera				双翅目	ccccctatcttctgtaattgctcatggaggagcttctgtcgacttagcaatcttctctcttcacctagccggggtatcctctattctaggggctgtaaactttatcactacagttatcaatatacgatcaacaggaatctcatttgaccgcatacctctattcgtttggtcagtagtaattacagcattactccttcttctttctctccctgttttagccggagcaattacaatgctactcacagaccgaaatttaaatacatcattctttgaccctgcaggaggaggagacccaattctataccaacatttattc	0	—	—	—	0	0.00261159	0.00959024	0	0	0	0	0	0	0	0	0		0	—	—	—	0	11	11	0	0	0	0	0	0	0	0	0
BF_113	Arthropoda	Insecta	Diptera	Chironomidae	Tanytarsus		长跗摇蚊属	gcctttatcatcaagtattgcccatagtggggcttctgtagacctagctattttttctttacatttagcgggaatttcttcaattttaggatctgtaaattttattactaccgcaattaatatgcgagctaatgggattactttagaccgtatacctttatttgtatgatctgtaattattacaactattttattattactttctttacctgtattagctggggcaattacaatacttttaacagatcgtaatttaaatacatctttctttgaccctgccggagggggagaccctattctttatcaacatctgttt	0	—	—	—	0	0	0	0	0	0	0	0	0	0	0.00385762	0		0	—	—	—	0	0	0	0	0	0	0	0	0	0	22	0
BF_114	Arthropoda	Insecta	Diptera	Chironomidae			摇蚊科	tcctttgtcttcaggaattgctcacgccggggcctcagttgacttagctattttttccttacatttagctggaatttcttctattttaggagctgttaattttattacaacggtaattaatatgcgttcaaatgggattactttagaccggatacctttatttgtttgatcagtaattattacagctgttctattgttattatctcttcctgttttagcgggagctatcactatattattaacagaccgaaatttaaatacctctttctttgaccccgctggtggaggagatccaattttataccaacatttattt	0	—	—	—	0	0	0.0087184	0.023166	0	0	0	0	0	0	0	0		0	—	—	—	0	0	10	18	0	0	0	0	0	0	0	0
BF_115	Arthropoda	Insecta					昆虫纲	acccctaagcagtataattggtcatccaacaccaggggttgattttgctatttttagtttacatatagctggaatttcatctttagttggagctattaatttcattgtaacttttttaaatatacgagtaccagcttatagtgaattaaaaaatgttactttattttcttggtctgtttttattacttcaattttattattattatcattacctgttttagcagcagctttaactatattattaacagatcgaaatttaaatacttcatttttcgatcctgctggtggtggtgatcctattttatatcaacatttattt	0	—	—	—	0	0.0106338	0	0	0	0	0	0	0	0	0	0		0	—	—	—	0	24	0	0	0	0	0	0	0	0	0	0
BF_116	Arthropoda	Insecta	Lepidoptera	Noctuidae	Dasypolia		绵冬夜蛾属	cccactctcatctaatattgcccatggaggaagatctgtagatttagctatcttttccctacatttagccggaatttcatctattttaggagcaattaattttattaccacaattattaatatacgtttaaataatttatcttttgatcagatacctttatttatttgagctgttggaattactgcatttttattgcttttatctctacctgttttagcaggagcaattactatattattaacagatcgaaatttaaatacctcattttttgatcctgcaggaggaggagatccaattttataccaacacttattt	0	—	—	—	0	0	0	0	0	0	0	0.0122807	0	0	0	0		0	—	—	—	0	0	0	0	0	0	0	28	0	0	0	0
BF_117	Arthropoda	Insecta	Diptera	Simuliidae	Simulium	Simulium_caudisclerum	蚋属	tcctctttcttctggaattgctcatgctggagcctcagtagaccttgctattttttctcttcatttagctggaatttcatctattctaggagccgtaaattttattacaactattattaatatacggtcaaatggaattactttcgaccgaatacccttatttgtttgatcagttgttattactgctattttattattattatcattacctgtattagcaggtgccattacaatattattaacagatcgaaatttaaatacatctttctttgaccccgctggtgggggagacccaattttataccaacatttattc	0	—	—	—	0	0	0	0.0287929	0	0	0	0	0	0	0	0		0	—	—	—	0	0	0	26	0	0	0	0	0	0	0	0
BF_118	Arthropoda	Insecta	Diptera	Chironomidae			摇蚊科	tcctttatcttcaggaattgctcatgcggggggttctgttgatttagcaattttttctttacatttagcaggtatttcttctattttaggagctgtaaattttattacaactgttattaatatacgatcagagggaatttccttagatcgaatacctttatttgtctgatctgtagttattacagctattttattattattatctcttccggttttagctggggcaattacaatacttttaacagaccggaatttaaatacttctttttttgatcctgccggaggaggagatcctattctttatcaacatttattt	0	—	—	—	0	0	0	0	0	0	0	0	0	0.00345975	0	0		0	—	—	—	0	0	0	0	0	0	0	0	0	26	0	0
BF_119	Arthropoda	Insecta	Odonata				蜻蛉目	tccactttcaggaattgttgcacactcgggtccttcagttgatttagcaatttttagtttacatattgcaggagcgtcttctattttaggagcaattaattttattgttacaatttcaaatatgcgtgcacgtggaatgtctatgtataaattaccattatttgcatgagctgttttaattactgcatttttattattattatcattaccggttttagctggaggtattactatgttattaacagatcgtaattttaatacaagtttttttgtttcaaatgctggaggagatccagtattatttcaacatcttttt	0.181818	—	—	—	0	0	0	0	0	0	0	0	0	0	0	0		28	—	—	—	0	0	0	0	0	0	0	0	0	0	0	0
BF_120	Arthropoda	Insecta	Diptera	Chironomidae			摇蚊科	tcctctttcttcaggaattgctcatgccggtgcatcagttgatttagctattttttctcttcatttagctggaatttcttctattttaggagctgttaatttcattactacagtaattaatatacgatcaagaggtattactttagatcgaatacctttatttgtttgatcagtagtaattactgcagttcttttacttctatctttacctgtattagcaggtgctattactatacttcttacagatcgaaatttaaatacatcattttttgaccctgctggagggggagacccaattctttaccaacacttattt	0	—	—	—	0	0	0	0	0	0	0.0218094	0	0	0	0	0		0	—	—	—	0	0	0	0	0	0	27	0	0	0	0	0
BF_121	Arthropoda	Insecta	Hemiptera	Miridae			盲蝽科	tccattatcagcaaatatctcacataacggagcttccgtagatttagcaatcttttcacttcacttagcaggagtaagatctatcctaggagcagtaaacttcatttcaacaattatcaacatacgacctataggaataaacgcagagcgtatcccattatttgtatgatcagtagctattactgctctattactactcctatcactaccagtgttagccggagctatcactatattattaacagatcgaaacttcaatacatcattttttgaccctgcaggagggggggacccaatcttatatcaacacttattt	0	—	—	—	0	0	0	0	0	0	0	0	0	0.00359281	0	0		0	—	—	—	0	0	0	0	0	0	0	0	0	27	0	0
BF_122	Arthropoda	Malacostraca	Amphipoda	Gammaridae	Gammarus	Gammarus_lacustris	湖泊钩虾	tcctctggctggagcaaccgcccataggggaggtgctgtagacttagctattttctctcttcacttggctggggcttcttctatcttaggtgctatcaactttatctccaccgtgctaaatatgcgtaggccgggtatgccaatagaccaaatacctttattcgtgtggtctgtttttatcaccgctattttactgctcttgtctttaccagttttagctggagctatcacaatgttattaactgaccgaaatttaaacacatctttctttgaccctaggggtggaggggacccaattttataccaacacctattc	0	—	—	—	0	0	0	0	0	0	0	0	0	0.00133067	0	0.00341571		0	—	—	—	0	0	0	0	0	0	0	0	0	10	0	17
BF_123	Annelida	Clitellata	Tubificida	Naididae	Nais	Nais_communis	普通仙女虫	gccactatcaagaaacctggcccatgcaggaccatctgtagacatggctattttctcactacatttagccggggcatcatctattttaggagcagtaaattttattacaacagtaataaatatacgatgaaacggtatacgattagaacgactaccactatttgtatgagctgtaacacttactgtaatccttctactactatcactaccagttctagcaggagcaattactatactattaacagaccgtaatttaaatacatcattcttcgaccccgctgggggaggagacccaatcttatatcaacatttattc	0	—	—	—	0	0	0	0	0	0	0	0.00995025	0	0	0	0		0	—	—	—	0	0	0	0	0	0	0	20	0	0	0	0
BF_124	Arthropoda	Insecta	Diptera	Mycetophilidae	Mycetophila		菌蚊属	tcccttaagtagcctcgtaggacatcctggagctgctgtggatatggctattttgagtttacatcttaccgggctttcctctattgttggctctattaatctgattgtcaccatctttaatatgagaactaaaggtatgggactatttgaaatgcctctttttgtttggtcaattttagtcactgccttcttgctaatactagcaattcctgtgctaggaggtgcaataactatgttactgactgatcgaaattttggcactactttctttaaacctgacggtggtggagatccagtattatttcagcatttattt	0	—	—	—	0	0	0	0	0	0	0	0	0	0.00133067	0	0		0	—	—	—	0	0	0	0	0	0	0	0	0	10	0	0
BF_125	Arthropoda	Insecta	Diptera	Chironomidae			摇蚊科	tcctttatcttcaggaattgctcacgccggagcttctgttgatttagctattttttctttacatttagctgggatttcttctattttaggggcggttaattttattactacagttattaatatacgatctaatgggattactttagaccgaatacctttattcgtttgatcagtaattattactgctgtgttattattattatctctccctgttttagctggagctattactatattattaacagatcgaaacctaaatacctctttctttgatcctgcaggagggggagaccctattttataccaacacttattt	0	—	—	—	0	0	0	0	0	0	0	0.0120516	0	0	0	0		0	—	—	—	0	0	0	0	0	0	0	26	0	0	0	0
BF_126	Arthropoda	Insecta	Diptera	Chironomidae	Orthocladius	Orthocladius_nitidoscutellatus	直突摇蚊属	tcctttatcttcaggaattgcccatgcaggagcttctgttgatttagcaattttttcccttcacttagctgggatttcctcaattttaggtgctgtaaattttattactacagtaattaatatacgttctaatggaattactcttgaccgaatacctttatttgtttgatctgttattattacagctgttcttttattactttctttaccagttttagctggagctattactatactattaacagatcgaaacttaaatacttctttctttgatcctgccggaggaggagaccctattttataccaacatttattt	0	—	—	—	0	0	0	0	0	0	0	0	0	0	0	0.00502311		0	—	—	—	0	0	0	0	0	0	0	0	0	0	0	25
BF_127	Arthropoda	Insecta	Diptera	Chironomidae	Polypedilum	Polypedilum_bullum	多足摇蚊属	ccctctttcagctagtattgcccatagaggggcctcagtagatttagctattttttctcttcatttagcaggtgtatcttcaattttaggatcagtaaattttattacaacagtaattaatatacgatcaaacggaattaccttagatcgaataccattatttgtttgatcaattgttattacaactgttttacttcttttatctttacctgttttagctggagctattactatattattaactgatcgtaatttaaatacttctttttttgatcctgctggaggaggagacccaattttatatcaacatttattt	0	—	—	—	0	0	0	0	0	0	0	0	0	0	0.00267044	0		0	—	—	—	0	0	0	0	0	0	0	0	0	0	17	0
BF_128	Arthropoda	Insecta	Diptera	Chironomidae	Monodiamesa	Monodiamesa_bonalpicola	单寡角摇蚊属	tcccctatcttcaggaattgctcatgctggagcatctgttgatttagcaattttttctcttcatttagcagggatttcttcaattctaggagctgtaaattttattacaacagtaattaatatacgatcaaatggaattactttagaccgaatacctctatttgtatgatctgtagtaattactgcagtattattacttttatcattacctgtattagctggtgcaattacaatattattaacagatcgaaatttaaatacttcattttttgacccagctggaggaggagatcctattttatatcaacatttattt	0	—	—	—	0	0	0	0	0	0	0	0	0	0.00319361	0	0		0	—	—	—	0	0	0	0	0	0	0	0	0	24	0	0
BF_129	Arthropoda	Insecta	Diptera	Chironomidae			摇蚊科	ccctttatcttcaagaattgctcatagaggggcttctgtagatttagcaattttttctcttcatcttgctggaatttcttcaattttaggatctgtaaattttattacaacagcaattaatatgcgatcaaatggaattacgcttgatcgaatacctttatttgtgtgatcagtaattattaccacagtacttcttcttttatcattacccgttttagcaggagcaattactatgcttttaacagatcgaaacttaaatacttcattctttgatccagctggaggaggagacccaattctttatcaacatttattt	0	—	—	—	0	0.00522317	0	0	0	0	0	0	0	0	0	0		0	—	—	—	0	22	0	0	0	0	0	0	0	0	0	0
BF_130	Arthropoda	Insecta	Diptera	Chironomidae			摇蚊科	tccactttcttctggaattgctcatgcaggtgcttcagtagatttagctattttttctttacatttagcaggtatttcttctattttaggagcagtaaattttattactacagttattaatatacgatcaaatggaattactttagatcgaatacctttatttgtgtgatctgttattattacagctgttcttttattgttatctttacctgtgttagcaggagcaattacaatattattaacagatcgaaatttaaatacttcattctttgaccctgcaggaggaggagatccaattctatatcaacatttattt	0	—	—	—	0	0	0	0	0	0	0	0.00482456	0	0	0	0		0	—	—	—	0	0	0	0	0	0	0	11	0	0	0	0
BF_131	Arthropoda	Insecta	Plecoptera				𫌀翅目	cccactttcagcaggtatcgctcacgctggggcatctgttgatatagcaattttctccttacatttagctggtgtatcttctattttaggagcagtaaattttattacaacagtaattaatatacgatcaagaggaataaccttagaccggatgcccctctttgtctgagctgtagcaattactgctctcctcctcttactctccttgccggtgttagcaggagctatcactatattacttaccgaccgaaacctaaatacatctttcttcgatcctgctggtgggggggatcctattttataccaacatctcttt	0	—	—	—	0	0	0	0	0	0	0	0	0	0	0	0.00241109		0	—	—	—	0	0	0	0	0	0	0	0	0	0	0	12
BF_132	Arthropoda	Insecta					昆虫纲	acctttatctagtgttcaagcacattcaggtccttcagtagatttagcaatttttagtttacatctagcaggtatatcatcattattaggagcgattaattttttatcaacaatttataatatgagagcaccaggattaagttttcatagattacctttatttgtatggtcagtttttattactgcgtttttattattattaactttacctgtattagctggagctattactatgcttttaactgatcgtaatttaaatacagctttttatgatccagctgggggaggtgatccagtattataccaacatttattt	0	—	—	—	0	0.00546059	0	0	0	0	0	0	0	0	0	0		0	—	—	—	0	23	0	0	0	0	0	0	0	0	0	0
BF_133	Arthropoda	Insecta	Diptera	Chironomidae			摇蚊科	acccctttcttcaggaattgctcatgctggggcatctgttgatctagctattttttctcttcatttagctggaatttcttctattttaggagctgtaaatttcattactacagtaatcaatatacgatctagaggaattaccctagatcgaatacctctatttgtatgatcagtagtaattactgcagttcttttacttctttccttaccggtattagccggggctattactatacttcttacagaccgaaacttaaatacatcattttttgaccctgctggagggggagacccaattctctaccaacacttattt	0	—	—	—	0	0.00261159	0	0	0	0	0	0	0	0.00581088	0	0		0	—	—	—	0	11	0	0	0	0	0	0	0	11	0	0
BF_134	Arthropoda	Copepoda	Cyclopoida				剑水蚤目	tccgttaagaagaaatatctcccatgcgggagcctcagtagattacgctattttttctcttcatttggctggggtttcttctattttaggggcagtaaattttatcagtacacttggcaacatgcggacctttgggatgtttttagaccgcatgcctctatttgcttgggctgttttaattactgctattttattattactttcattgccggttttagctggggctattactatgttgctaacagaccgaaacttaaatacttctttttatgaccccagcggcgggggagacccagtattataccaacatttgttc	0	—	—	—	0	0	0	0	0	0	0	0	0	0	0.00157085	0		0	—	—	—	0	0	0	0	0	0	0	0	0	0	10	0
BF_135	Arthropoda	Collembola	Entomobryomorpha				长角跳目	cccactttcttctggtatcgctcacgctggggcgtctgtagatctatcaatttttagactacatttagcaggtgcttcttcaattttaggtgctgtaaattttattacaactatcattaatatacgaacaacaggaatatcttgggatcgaacacctttattcgtttggtcagtatttttaaccgcgattctcttacttttatccctgcctgttttagctggagctattactatactattaactgaccgtaatcttaacacctcattttttgaccctgcgggaggaggagaccctattctgtaccagcatttattt	0	—	—	—	0	0	0	0	0	0	0	0.0114428	0	0	0	0		0	—	—	—	0	0	0	0	0	0	0	23	0	0	0	0
BF_136	Arthropoda	Insecta	Diptera	Chironomidae			摇蚊科	tcctctttcctctggaattgctcatgcaggaggatctgtagatttagctattttttctttacatttagcaggaatttcttcaattttaggggcagtaaattttattacaacagtaattaatatacgctcaaatggaattaccttagaccgaatacctttatttgtttgatctgtagtaattactgctattcttcttcttttatccttgccagttctagccggagcaattactatattacttacagaccgaaacctaaatacttccttttttgacccagccggaggtggggacccaattttataccaacatttattt	0	—	—	—	0	0	0	0	0	0	0	0.00895522	0	0	0	0		0	—	—	—	0	0	0	0	0	0	0	18	0	0	0	0
BF_137	Arthropoda						节肢动物门	tcctttgagtggaatacaaagtcacagtggacctagcgttgacttagctatatttggattacacctatctggtataagtagtttattaggagcaatcaattttataactactatacttaatatgagaagtcctggtataaaattacacaaattagctttattcggttgagctgttgtagttacagcagttttattattattatcattacctgttcttgcaggtggtattacaatgctattaactgacaggaattttaatacatcattctttgaagctgcaggtggtggtgatcctattctataccaacatcttttc	0	—	—	—	0	0	0	0	0	0	0	0	0	0	0.00175346	0		0	—	—	—	0	0	0	0	0	0	0	0	0	0	10	0
BF_138	Arthropoda	Insecta	Hemiptera	Aphididae	Pemphigus	Pemphigus_matsumurai	杨柄叶瘿绵蚜	acctttatctaataatatcgcacacaataatatttctgtagatttaaccattttttctttacatttagcaggtatttcatcaattttaggagctattaattttatttgtacaattttaaatataatacctaataatataaaactaaatcaaattcctttattcccttgatcaatcttaattacagcaattttattaattttatctcttccagttctagctggagctattactatactattaactgatcgtaatttaaatacttctttttttgatcctgcaggaggaggtgatccaattttatatcaacacttattt	0	—	—	—	0	0	0	0	0	0	0	0	0	0.00266134	0	0		0	—	—	—	0	0	0	0	0	0	0	0	0	20	0	0
BF_139	Arthropoda	Insecta	Diptera	Cecidomyiidae			瘿蚊科	accattatcttctattattgcccatacaggatcatctgtagatttttcaattttttcactacatattgcaggaatttcatcaattttaggagctattaattttatttcaactatattaaacataaaaattaaatttttaaattttgatcaaatttcattatttacttgatcagttttaattactgccgttctattacttttatctttaccagtattagcaggagctattacaatattattaactgatcgaaatttaaatacttcattctttgatcctataggaggaggagatcctattttatatcaacatttattt	0	—	—	—	0	0	0	0	0	0	0	0	0	0	0	0.00281294		0	—	—	—	0	0	0	0	0	0	0	0	0	0	0	14
BF_140	Arthropoda	Insecta					昆虫纲	accgttatctggattaactggacatccaggtggtgctgtagatttaggtatttttagtttacaccttgcaggagcttcttctattttaggagcagtaaactttattacaacaattattaacatgcgagctccaggtatgacgatgcatcgtttacctttattcgtatggtcagtattcgtaacagcgatcttattattattagcattaccagtattagcaggagctattacaatgttattaacagatcgtaactttaacacttcatttttcgacccagctggtggaggagatcctattttatatcagcatttattc	0	—	—	—	0	0	0	0	0	0	0.0153473	0	0	0	0	0		0	—	—	—	0	0	0	0	0	0	19	0	0	0	0	0
BF_141	Annelida	Clitellata	Tubificida	Naididae	Pristina		吻盲虫属	gccgctatctagaaacattgctcacgctggaccatcagtagatctagcaattttctcactacatcttgccggtgcatcatcaattttaggggcagtaaactttatttcaacaattataaatatacgaacaaaaggactacgattagaacgaattcccctatttacatgagccgtatttttaacagtaatcttacttcttctatcacttccagtactagcaggagcaattactatattactaacagatcgaaacctaaacacatcattttttgatccggctggtggtggagacccaattctatatcaacacttattt	0	—	—	—	0	0	0	0	0	0	0	0	0	0	0.00251335	0		0	—	—	—	0	0	0	0	0	0	0	0	0	0	16	0
BF_142	Arthropoda						节肢动物门	acctttatcaagcgtacaagcacattcgggtccttcagttgatttagcaatttttagtttacatttagctggtatttcttctttattaggtgctattaattttctttcaactatttataatatgagagcacctggattaagttttcatagattacccttatttgtatgggctgtttttattacagcatttttattattattaacattacctgttttagcaggtgctattacaatgttattaacagatcgaaatttaaatacatctttttatgacccatctggcggtggtgatcctgtattatatcaacatttattt	0	—	—	—	0	0.0100295	0	0	0	0	0	0	0	0	0	0		0	—	—	—	0	17	0	0	0	0	0	0	0	0	0	0
BF_143	Arthropoda						节肢动物门	tccattaagcggtatagaggcccattcaggagctgcagtcgactttggtatttttagtttgcatttagcaggtgcttcttctattttaggtgccattaattttatagtaaccatttgaaatatgcgagctttaggtctggcatttcattcactgccattatttgtatgatcagtattaattactgcaattttattattactttcattaccagtattagcaggtgccataaccatgctattattagatcgaaattttgatacagttttttttaacgcaatcggtggtggtgatccagttttgtatcaacatttattc	0	—	—	—	0	0	0	0	0	0	0	0	0	0	0.00235627	0		0	—	—	—	0	0	0	0	0	0	0	0	0	0	15	0
BF_144	Arthropoda	Collembola					弹尾目	tcccctttcctctaatgtatctcactcgggagcttcagtagatatgactatttttagtcttcatttggcaggagtatcttcaatcttgggggctattaactttattaccactattattaacatacggtcttcaggaataacttgagaccggacccccttatttgtgtgatcggtgtttttaacagcaattctcctgctcttatctctacctgttttggcgggagcaatcactatacttctaactgaccgaaatcttaatacttcattctttgatccagcagggggtggagacccgattctttaccaacatttattc	0	—	—	—	0	0	0	0	0	0	0	0	0	0	0.00157085	0		0	—	—	—	0	0	0	0	0	0	0	0	0	0	10	0
BF_145	Arthropoda	Insecta	Diptera	Chironomidae			摇蚊科	cccactatcttcaggaattgctcatgctggagcttctgttgatttagctattttttctttacatcttgctggaatttcatctattttaggagcagtaaattttattactactgtaattaatatacgatctaacgggattactttagatcgaataccattatttgtttgatctgtaattattactgcaattttattattattatctttaccggtattagcaggagctattactatattattaacagaccgaaatttaaatacttctttctttgatccggcaggaggaggggatccaattttatatcaacatttattt	0	—	—	—	0	0	0	0	0	0	0.0129241	0	0	0	0	0		0	—	—	—	0	0	0	0	0	0	16	0	0	0	0	0
BF_146	Arthropoda						节肢动物门	accgttaagtggtatcgatggccatccaggggcgagcgtggatttaggtatttttagtttgcatatagcaggagcatcttcgattctaggagcaattaattttatagttacaataatccgaatgagggcacctggattatttatgcacgaagcaccattatttgtatgatctgttctaattaccgcgattctgttattattatcattgccggtattagcaggagcaattacaatgttacttttggatagaaatttcaaaaccgtgttttttaacgcaaacggaggaggggaccctgttttatatcaacacctattt	0.0414508	—	—	—	0	0	0	0	0	0	0	0	0	0	0	0		16	—	—	—	0	0	0	0	0	0	0	0	0	0	0	0
BF_147	Arthropoda	Insecta					昆虫纲	accattagctggaattgaggcccacccgagtgcttcagtagattttgcaatttttagtcttcacgtggctggagcatcttcaattgctggagcaattaattttattggtacaatttgaaatatgcgtgcccgtggtatgaaaatgagtttactacctttattcgcttgatccgtattaattacagctatattattattattatctttaccagttttagcaggcggtattactatgttactaacagatcgaaatttaaatacttcattttttttacctcgcggtggtggtgacccaattttatatcaacatttattc	0	—	—	—	0	0	0	0	0	0	0	0.0079602	0	0	0	0		0	—	—	—	0	0	0	0	0	0	0	16	0	0	0	0
BF_148	Arthropoda	Insecta	Lepidoptera	Noctuidae	Melanchra		乌夜蛾属	cccactttcatctaatattgcacatggaggaagttcagtagatttagctatcttttcattacatttagctggtatttcttcaattcttggagccattaattttattactacaatcattaatatacgattaaatagtttatcttttgatcaaatacctttatttatttgagctgtaggtattactgcattcttattattactttcattacctgtattagctggagcaattactatacttttaacagatcgaaatttaaatacatctttttttgatcctgctggaggaggtgatccaattttatatcaacatttattc	0	—	—	—	0	0.00943953	0	0	0	0	0	0	0	0	0	0		0	—	—	—	0	16	0	0	0	0	0	0	0	0	0	0
BF_149	Nematoda	Chromadorea	Rhabditida	Aphelenchoididae	Bursaphelenchus		伞滑刃属	ccccttaagtggaattgaggctcactctggtcctgctgtggatttcggtatttttagtttacaccttgctggtatctcctccttactaggtgctattaactttatcgttactattgtaaatatgcgcgctttaggtatgactttttataccttacctctttttgtttgatctgttcttattacagcatttctgcttttactttctcttcctgttttagccggtgcaatcactatgcttttaatggatcgtaactttaaaactgtattttttaaccctgtcggtggaggtgatcctgtcttataccaacatcttttc	0	—	—	—	0	0.00356125	0	0	0	0	0	0	0	0	0	0		0	—	—	—	0	15	0	0	0	0	0	0	0	0	0	0
BF_150	Arthropoda	Insecta	Diptera	Limoniidae			沼大蚊科	cccttgtcagcaggaattgctcatgctggtgcttcagtagacttagcaattttttctttacatttagcaggagtctcctccattttaggagctgttaattttattacaactgtaattaatatacgatcaacagggattacctttgatcgtatgcccctatttgtgtgagccgtagtaattactgcagtactacttcttctttcattacctgtattagcaggagcaattactatacttttaacagatcgaaattttaatacctctttttttgaccctgccggaggaggagacccaattttataccaacacttattt	0	—	—	—	0	0	0	0	0	0	0	0	0	0.00199601	0	0		0	—	—	—	0	0	0	0	0	0	0	0	0	15	0	0
BF_151	Arthropoda	Insecta	Diptera	Muscidae	Coenosia		秽蝇属	tccactatcatctaatattgctcatggaggagcttctgtagatttagctattttttcattacatctagctggaatttcttctattttaggagccgtaaattttattacaactgtaatcaatatacgatcaacaggaattacttttgatcgaataccattatttgtttgatctgtagctattacagctttattattattattatcattaccagtattagcaggagctattacaatattattaacagatcgaaatttaaatacttctttctttgatccagctggaggaggagatccaattttataccaacatttattt	0	—	—	—	0	0	0	0	0	0	0	0	0.00730994	0	0	0		0	—	—	—	0	0	0	0	0	0	0	0	15	0	0	0
BF_152	Arthropoda	Insecta	Diptera	Rhagionidae	Symphoromyia		肾角鹬虻属	cccactatctgctagaattgctcatgctggagcttctgttgatctagctattttttcattacatttagctggagtttcttctattttaggagctgtaaattttattacaacagttattaatatacgatcaacaggaatttcattcgatcgtataccattatttgtatgagctgttgtaattactgctattcttctattgttatcacttccagtattagcaggagctattacaatactattaacagatcgaaatttaaatacatcattttttgatcctgctggaggaggagatccgatcttatatcaacacttattt	0	—	—	—	0	0	0.0087184	0	0	0	0	0	0	0	0	0		0	—	—	—	0	0	10	0	0	0	0	0	0	0	0	0
BF_153	Arthropoda	Insecta					昆虫纲	tccactttcttctttacaagcacattcaggtattgctgttgatttattgatttttagttttcatttggttggtacttcatctattgctgcatcaattaattttatttgtactattttattttataaagctgaatttttatctatgaaaaatttacctttatttgtttgagctattttaattacttcttttttattagttttagcaataccagttttagctgcggctattacaatgttattaacagatcgtaattttaatacaactttttttgatcctataggaggaggtgatgttgtattataccaacatttgttt	0	—	—	—	0	0	0	0	0	0	0	0	0	0.00186294	0	0		0	—	—	—	0	0	0	0	0	0	0	0	0	14	0	0
BF_154	Arthropoda	Insecta					昆虫纲	tcctttgagcgcgattgcatctgatggatctgtagattctgctattcttagtttacatttagctggtatatcttcattaatgggagcaattattttattgctacagtattaaatatgcgtttacccggtctaaaaatgaatttaatacctttattcgtatgatctgttcttatcacagcatttctattattattatctttacccgtactagcggcaggtattactatgctattaacagatcgtaattctaatagttcattctttaatccggcaggtggtggagatccaattttatatcagcattcattc	0	—	—	—	0	0	0	0	0	0	0	0	0	0	0.0022795	0		0	—	—	—	0	0	0	0	0	0	0	0	0	0	13	0
BF_155	Arthropoda	Insecta					昆虫纲	accattagcaaatatcaaatatcattctggagcctcggttgatttagcgatttttagtttacatgtagctgggatttcctcaattttaggagctattaatttcatgacgactatttttaatatgatggcatgtggcgtacatgcacatcaattacctttatttgtttgggctatttttgttacagcattgttgcttcttttatctttacctgttctagctgggggcatcaccatgttattaactgatcgtaatctaaatacttcattttttgatccaattgggggtggagatcctgttttataccaacatttattc	0	—	—	—	0	0	0	0	0	0	0	0	0	0	0.00245485	0		0	—	—	—	0	0	0	0	0	0	0	0	0	0	14	0
BF_156	Arthropoda	Insecta	Diptera	Ceratopogonidae			蠓科	tccattagccgctaacgtttctcacgccggagcttctgtagatttagctattttttctttacacttagccgggatctcctcaattttaggggccgtaaattttattactacaattattaatatacgatcaacaggaattacatttgaccgaataccactatttgtttgatctgtctttattacagctattttattacttctttctttacctgttttagctggggcaattacaatattattaactgaccgaaatttaaatacttcattttttgaccctgccggagggggtgacccaattctttatcaacacctattc	0	—	—	—	0	0	0.0113339	0	0	0	0	0	0	0	0	0		0	—	—	—	0	0	13	0	0	0	0	0	0	0	0	0
BF_157	Arthropoda	Insecta	Diptera	Bibionidae			毛蚋科	acctttatcaagaacattatctcatagtggaagatctgtcgatcttgctattttttctttacatttagcaggaatttcatctattttaggggccgttaattttattactactgtaattaatatacgatcaacaggaatttcttttgatcgtatacctttatttgtgtgagctgtagtaattactgctgttttattacttttatctctcccagttttagcaggagctattacaatactattaactgaccgaaatttaaatacatctttttttgaccctataggaggaggagacccaattttataccaacatttattt	0	—	—	—	0	0	0	0	0	0	0.0113086	0	0	0	0	0		0	—	—	—	0	0	0	0	0	0	14	0	0	0	0	0
BF_158	Arthropoda	Insecta					昆虫纲	accattagcaggaattgaggctcatccaagtgcttcagttgatttcgcaatttttagtcttcatattgcaggggcttcttcaattgctggagccataaattttattggaacaatatgaaatatgcgcgcacgtggtatgaaaatgagtttattaccattattcgcttgatctgttttacttactgctattttattattactttcattaccagttttagcaggtggtattacaatgcttttaacagaccgaaatttaaatacttctttctttttacctcgtggtggtggagacccaatcttatatcaacatttattc	0	—	—	—	0	0.00532117	0	0	0	0	0	0	0	0	0	0		0	—	—	—	0	14	0	0	0	0	0	0	0	0	0	0
BF_159	Arthropoda	Insecta					昆虫纲	tcctttatccggattacaaagtcatagtggacctagtgtagatttagctatatttgctctacatttatcaggaataagtagtttattaggggctatgaactttattactacaatattaaatatgagaagcccagggataagattacataaactagctttatttggatgagcagtagttattacagctgttttattattattatctttacctgtattagcaggagcaattactatgatattaacagatagaaactttaatacatcattttttgaagtagcaggaggaggagatcctatattataccaacaccttttc	0	—	—	—	0	0	0	0	0	0	0	0.00696517	0	0	0	0		0	—	—	—	0	0	0	0	0	0	0	14	0	0	0	0
BF_160	Arthropoda						节肢动物门	tcctttatcaggagtacaaagtcacagtggacctagtgtagatttagctatttttactatacatttaacaggagtaagtagtttactaggagctattaacttcataacaacaatagtaaatatgagaacaccaggaataagattacataaattagctttatttggatgagctgtagttattacagctgtcttattattgttatctttacctgtcttagctggtggaatcacaatggtgttaacagatagaaattttaacacatctttcttcgaaaccgctggaggaggtgatcctattttattccaacatcttttc	0	—	—	—	0	0	0	0	0	0	0	0	0	0.00739567	0	0		0	—	—	—	0	0	0	0	0	0	0	0	0	14	0	0
BF_161	Arthropoda	Insecta	Lepidoptera				鳞翅目	gccattatcagatattagtgtacattctagtgtttctgtagatttagctatttttagcttacatttagcaggtatttcgtcattattgggtgctattaattttattacaactattgcaaatatgcaatttaaaggattcacttgaaatagattacctctatttgtttgagcagtttttattactgctattttattattattatcacttcctgtattagctgggggtattactatgttattaactgatcgtaattttaatacaactttttttgatcctttgggaggaggtgatccaattttatatcaacatttattt	0	—	—	—	0	0	0	0	0	0	0	0	0	0.00186294	0	0		0	—	—	—	0	0	0	0	0	0	0	0	0	14	0	0
BF_162	Annelida	Clitellata	Tubificida	Naididae	Nais		仙女虫属	tccactatcaagaaatctagcacatgctgggccttcagtagatatggctattttctcacttcatttagcaggtgcttcttctattttaggagcagttaacttcattactactgtaataaacatacgatgaaacggaatacgattagaacgacttccgctatttgtatgagcagtatttcttacagtaattctccttcttctatcacttcctgttcttgctggtgcaattacaatactactaacagatcgaaatcttaatacctcattcttcgatcctgctggtggtggagatccaattttatatcaacatttattc	0	—	—	—	0	0	0.0104621	0	0	0	0	0	0	0	0	0		0	—	—	—	0	0	12	0	0	0	0	0	0	0	0	0
BF_163	Arthropoda	Insecta	Diptera				双翅目	accattatcatcagtagaagcacatagtggaccagcagtagatagagcaatcttttcattgcatttggcaggagcatcatcaattagaggagcaattaattttattacaacaattggaaatatgcgagcaccaggtagaacaatgcatcgaagaccattgtttgtatgggcagtaagaattacagcagtattgttgttgttgtcattgccagtattggcaggagcaattacaatgttgttgacagatcgaaactttaacacaagtttctttgatccagcaggaggaggagatccagtgttgtatcaacatttgttt	0	—	—	—	0	0	0.0113339	0	0	0	0	0	0	0	0	0		0	—	—	—	0	0	13	0	0	0	0	0	0	0	0	0
BF_164	Arthropoda	Insecta	Diptera	Chironomidae			摇蚊科	tcctttatcttctggtattgctcatgcaggtgcctcagttgatttagctattttttctttgcatttagcaggaatttcttctattttaggagctgtaaattttattactactgtaattaatatacgttctaatgggatcactttagaccgaatacctttatttgtatggtctgttattattacggctgtactattacttctttctttgcccgtacttgccggagctattacaatactattaacagaccgaaatttaaatacatctttttttgatcctgctggagggggagatcctatcttataccaacacttattt	0	—	—	—	0	0	0	0	0	0	0	0.00526316	0	0	0	0		0	—	—	—	0	0	0	0	0	0	0	12	0	0	0	0
BF_165	Arthropoda	Insecta	Diptera	Chironomidae			摇蚊科	tcctctttcttcaggtattgcccatgcaggtgcctcagttgatttagctattttttctttacatttagctggaatttcttctattttaggagctgtaaattttattactactgtaattaatatacgatctaacggaattactctagaccgaatacccttattcgtttgatctgttattattaccgcagttcttttattgttatctttgccagttttagctggggctattactatattattaacagaccgaaatttaaatacatcattttttgaccctgctggaggaggagaccctattttataccaacatttattt	0	—	—	—	0	0	0	0	0	0	0	0.00482456	0	0	0	0		0	—	—	—	0	0	0	0	0	0	0	11	0	0	0	0
BF_166	Arthropoda	Insecta	Diptera	Chironomidae			摇蚊科	tcccctatcttctggaattgctcatgctggtgcatcagtagatttagctattttttctttacatttagctggaatttcatctattttaggagctgtaaattttattacaacagtaattaatatacgttctagaggaattactttagatcgaatacctttatttgtatgatcagtagtaattactgcggtgttattacttttatcactaccagttttagctggtgctattactatacttcttacagatcgaaatttaaatacttcatttttcgatcctgctggaggaggagatccaattctttaccaacatttattc	0	—	—	—	0	0	0	0	0	0	0	0	0	0.00633914	0	0		0	—	—	—	0	0	0	0	0	0	0	0	0	12	0	0
BF_167	Arthropoda	Insecta	Diptera	Chironomidae	Diamesa		寡角摇蚊属	acctctttcttcaggaattgctcatgccggtgcgtctgttgatttagctattttttctttacacttagctggaatttcttctattttaggagcagtaaattttattacaacagtaattaatatacggtctagtggaattactttagaccgtatacccttatttgtatggtctgttgtaattactgctattttattacttttatcactacctgttttagctggagctattacaatacttttaacggatcgtaatttaaatacttcattttttgatcctgcaggagggggagaccctattctttatcaacatttattc	0	—	—	—	0	0	0	0	0	0	0	0.00597015	0	0	0	0		0	—	—	—	0	0	0	0	0	0	0	12	0	0	0	0
BF_168	Arthropoda	Insecta	Plecoptera	Nemouridae			叉𫌀科	tcccctatctgctggaattgctcatgcgggctcttctgtagatatagctattttttctcttcacctagctggggtatcatcaattttaggggcagtaaattttattacaactgtcattaatatgcgatcttcaggaatgtctttagaccgtatacctctatttgtatgagctgtagctattactgcattattacttctcttatctctcccagtattagcaggagccattaccatattattaacagatcgtaaccttaatacttcattctttgaccccgccggagggggagaccctattctttaccaacatttattt	0	—	—	—	0	0	0	0	0	0	0	0.00526316	0	0	0	0		0	—	—	—	0	0	0	0	0	0	0	12	0	0	0	0
BF_169	Arthropoda	Insecta	Diptera	Chironomidae			摇蚊科	ccctctttcttctggtattgctcatgctggggcttcagttgatttagctattttctctttacatttagctgggatttcttctattttaggggctgtaaatttcattacaactgtgattaatatacgatctaacgggattacattagaccgtatacctttatttgtttgatctgttattatcactgcagttcttttattattatctttacctgttttagccggggctattactatattattgacagaccgaaatttaaatacttcattctttgatcccgcgggagggggggatcctattttataccaacatttattt	0	—	—	—	0	0	0	0	0	0	0	0.00597015	0	0	0	0		0	—	—	—	0	0	0	0	0	0	0	12	0	0	0	0
BF_170	Arthropoda	Copepoda	Cyclopoida	Cyclopidae	Eucyclops	Eucyclops_speratus	如愿真剑水蚤	tcctttaagaagcaacttggctcacgggggagcctcagttgactttgcaattttttcgcttcatcttgcaggggtatcttctattttaggtgctgtcaattttattagaactttaggtaatctacgttctttaggtgtatcaatagaccgcgtgcctttgtttggttgagcagtattaattacggcagtcttattgctattgtcacttcctgtgcttgctggggctattactatactgctaactgaccgcaaccttaatacgagattttacgatgtcaggggcgggggggaccctattctctaccaacatcttttt	0	—	—	—	0	0	0	0	0	0	0	0	0	0	0.00172793	0		0	—	—	—	0	0	0	0	0	0	0	0	0	0	11	0
BF_171	Arthropoda	Insecta	Diptera	Chironomidae			摇蚊科	tcctctttcatcaggaattgcccacgctgggggatccgtagatttagctattttttctttacatttagccggaatttcttctattttaggagctgtaaattttattacaacagtaattaatatgcggtcagaagggattactttagaccgaatgcctttatttgtttgatcggtaattattactgctattttattgcttctttctttacctgtccttgcaggagcaattactatattattaacagaccgaaatttaaatacttctttctttgatcctgctggagggggtgacccaattctttatcaacatttattc	0	—	—	—	0	0	0	0	0	0	0	0.00597015	0	0	0	0		0	—	—	—	0	0	0	0	0	0	0	12	0	0	0	0
BF_172	Arthropoda	Insecta	Diptera	Dolichopodidae			长足虻科	ccctctctctgcaggaattgctcatggaggagcttcagttgacttagctattttttcattgcatttagcaggaatttcatcaattttaggggcggttaattttattaccacagttattaatatacgatctacaggaattacgtttgatcgaatacctcttttcgtttgatctgtagttattactgctattttattactactttctttaccagttttagcaggagctattactatattattaacagatcgtaatttaaatacatctttttttgacccagcaggaggaggagacccaatcttgtaccaacatttattc	0	—	—	—	0	0	0	0	0	0	0	0.00547264	0	0	0	0		0	—	—	—	0	0	0	0	0	0	0	11	0	0	0	0
BF_173	Cnidaria	Hydrozoa	Anthoathecata	Hydridae	Hydra	Hydra_circumcincta	水螅属	tccactatctgggcctttagctcattcaggggggtcagtagatttagctatatttagtcttcactgtgctggtttttcttcaatagcaggagctataaattttattacaactatttttaatatgagaacttcaggtttaacatttgataaactacctttatttgtatgatctatactaataacagcttttttattattactttcattacctgtattagcaggtgctataacaatgttattaacagatagaaattttaatactactttttttgacccagcagggggtggtgatcctgttttatatcaacatttattt	0	—	—	—	0	0	0	0	0	0	0	0	0	0	0.00172793	0		0	—	—	—	0	0	0	0	0	0	0	0	0	0	11	0
BF_174	Rotifera	Bdelloidea	Philodinida	Philodinidae			旋轮科	tcctctttctaattctgtttatcattttgggggttctgttgatttggctattttcagacttcatgttgcaggagtatcttcaattttaggaagaattaattttattactacgtgtttaaaaggaaaaattagttatgtattatcttttgaatttttaaatttatttgtgtgagcaataattgttactagatttttattagttttaagattgcctgtgttagcaggaggaattacaatattattattagatcgtaattttgggtcttctttttttgatcctaggggagggggaaatcctattttatatcagcatttattt	0	—	—	—	0	0	0	0	0	0	0	0	0	0	0	0.00221017		0	—	—	—	0	0	0	0	0	0	0	0	0	0	0	11
BF_175	Arthropoda	Insecta	Orthoptera	Acrididae	Gomphocerus	Gomphocerus_sibiricus	西伯利亚蝗	tcctcttgcaggagcaatcgcacatagaggaagatcagtagacctggctatcttttcattacatttagcaggtgtttcatcaattttaggagcagttaatttcattacaactgcaattaatatacgatcggaaagaataacactagatcaaacaccactatttgtttgatcagtagtaattacagcactcctattactattatcattaccagtactagcaggagcaattaccatattattaactgatcgaaatttaaatacttcattctttgatcctgcaggtggtggagacccaattctttatcaacatttattt	0	—	—	—	0	0	0.0087184	0	0	0	0	0	0	0	0	0		0	—	—	—	0	0	10	0	0	0	0	0	0	0	0	0
BF_176	Arthropoda	Insecta	Diptera	Sciaridae	Bradysia		迟眼蕈蚊属	tcctttatcctcaactattgcacattcaggggcgtctgttgatttatcaatcttttcacttcatttagcaggtatctcttcaattttaggggccgtaaattttatttcaacaattattaatatacgaacaccgggaatgtcttttgataaaatacctctttttgtttggtcagttttaattactgctattttattattactatcattacctgttctagcaggagctattactatattattaacagaccgcaatttaaatacatctttttttgatcctgctggagggggggacccaattttgtatcaacatttattt	0	—	—	—	0	0	0	0	0	0	0	0	0	0.00581088	0	0		0	—	—	—	0	0	0	0	0	0	0	0	0	11	0	0
BF_177	Arthropoda	Insecta	Lepidoptera	Noctuidae	Agrotis		地夜蛾属	cccactttcatctaatattgctcatggaggaagatctgtagatcttgctatcttctctcttcatttagctggaatttcctcaattttaggagctattaattttattaccacaattattaatatacgattaaataatttatcctttgatcaaatacctttattcatttgagctgtaggaattactgcatttttattattattatctttaccagttttagctggagctattactatacttctaacagatcgaaatttaaatacatctttttttgatccagcaggaggtggagatcctattttatatcaacatttattt	0	—	—	—	0	0	0	0	0	0	0	0.00497512	0	0	0	0		0	—	—	—	0	0	0	0	0	0	0	10	0	0	0	0
BF_178	Arthropoda	Insecta	Diptera	Heleomyzidae			日蝇科	tcctttatcttcaggaattgctcatgctggggcatcagtagatttagctattttttctcttcatttagctgggatttcttcaattcttggggctgtaaattttattacaactgtaattaacatacgatctacaggaattacttttgaccgaatacctctatttgtgtgatcagttgttattactgctgtattacttttactctctttacctgtattagccggagcaattacaatattattaacagatcgaaatttaaatacatcattttttgaccccgctggaggaggagaccctattttataccaacatttattt	0	—	—	—	0	0	0	0	0	0	0	0	0	0	0.00172793	0		0	—	—	—	0	0	0	0	0	0	0	0	0	0	11	0
BF_179	Rotifera	Bdelloidea	Philodinida	Philodinidae			旋轮科	tccattatctaattctgtttatcattttggtggttctgttgatttagctatttttaggttacatgtagctggtgtgtcttctattttaggaggaattaattttattactacttgtttaaaaggcaaagttaggtatgtgttgtcttttgaatttttaaatctatttgtttgagctataattgttacgagatttttattagtattaagattacctgttttagcaggtggtatcactatattgctattagatcgtaattttggtgcttctttttttgatcctagaggtgggggcaatcccattttatatcagcatttattt	0	—	—	—	0	0	0	0	0	0	0	0	0	0.00581088	0	0		0	—	—	—	0	0	0	0	0	0	0	0	0	11	0	0
BF_180	Arthropoda	Insecta					昆虫纲	accactatctgcaatacactcgcattccggagcttctgtagatttagcaatttttagtttacatttatcggggatttcttcaattttgggtgctattaattttatatcaactattattaatatgcgagcaattggtatgacttttcaccgattaccgttattcgtttgggcagtgtttattacagcaattttattattattatcattaccagttttcgctggggctattacaatgttattaacagaccgtaattttaataccaccttttttgatccagcaggaggtggagatccagttttataccaacacttattt	0	—	—	—	0	0	0	0	0	0	0	0	0	0	0.00192881	0		0	—	—	—	0	0	0	0	0	0	0	0	0	0	11	0
BF_181	Arthropoda	Insecta	Diptera				双翅目	acccctatcaagaggaatcgctcatagtggagcatcagttgatctagctattttctctcttcacttagccggtatttcatcaatcctaggggcagtaaacttcattacaactgtaatcaatatacgatcaacaggaatcacccttgatcgtatacccttatttgtctgatccgtagttattactgctattctactactactctctctacctgtattagctggagctatcactatattgcttacagatcgaaaccttaatacatccttttttgaccccgcgggaggtggagaccccattctttatcaacatctattc	0	—	—	—	0	0	0	0	0	0	0	0	0.0130208	0	0	0		0	—	—	—	0	0	0	0	0	0	0	0	10	0	0	0
BF_182	Arthropoda	Insecta	Orthoptera	Acrididae	Chorthippus	Chorthippus_apricarius	雏蝗属	ccctctcgcaggagcaatcgcacatggagggggatcagtagacctggctattttttcattacatttagcgggtgtttcatcaattttaggagcagttaatttcattacaactgcaatcaatatacggtcggaaagaataacactagatcaaacaccactatttgtttgatcagtagcaattacagcactcctattactattatcattaccggtactagcaggagcaattactatgttattaactgatcgaaatttaaatacttcgttctttgaccctgcaggtggtggagatccaattctttatcaacatttattt	0	—	—	—	0	0	0	0	0	0	0	0	0.00352734	0	0	0		0	—	—	—	0	0	0	0	0	0	0	0	10	0	0	0
BF_183	Arthropoda	Insecta	Diptera				双翅目	ccctctttcttcaggaattgctcatgccggagcctcagttgatctagccatcttttcccttcatttagcaggtatttcttcgattttaggggctgtaaattttattactacagttattaatatacgttcagaaggaattactttagatcggatgcctttatttgtctgatcagtaatcatcacggctgttttactcttactttccttgcctgttttagctggggcgattaccatgcttctaacagatcgaaatttaaatacttctttctttgatcctgccggagggggagacccaattttataccaacatttattt	0	—	—	—	0	0	0	0	0	0	0	0	0.00487329	0	0	0		0	—	—	—	0	0	0	0	0	0	0	0	10	0	0	0
Tel_001	Chordata	Mammalia	Artiodactyla	Bovidae	Bos	Bos_grunniens	牦牛	gcggtcatacgattaacccaagctaacaggaatacggcgtaaaacgtgctaaagcaccacattaaatagggttaaattttaattaagctgtaaaaagccatgattaaaataaaaataaatgacgaaagtgaccctacaacagccgatgcactatagctaagacc	—	—	—	—	—	0.16772	0.110136	0.210867	0	7.79914e-05	0	0.0252659	0.0372737	0	0	0.157029		—	—	—	—	—	42944	1270	8872	0	40	0	7709	2742	0	0	39133
Tel_002	Chordata	Actinopterygii	Cypriniformes	Cyprinidae		Schizothoracinae (Gymnocypris_waddellii/Schizopygopsis_younghusbandi/Gymnocypris_namensis)	裂腹鱼亚科（高原裸鲤/拉萨裸裂尻鱼/纳木错裸鲤）	gcggttagacgagaggccctagttgatattttaacggcgtaaagggtggttaaggatgaatagaattttttaaagccaaatggccccttggccgtcatacgcttctgggtgtccgaggtcctatatgcgaaagtagctttaataactaacctgaccccacgaaagctgaggaa	—	—	—	—	—	0.447281	0.0385576	0.339548	0.630217	0.385027	0.660888	0.092008	0.088965	0.361914	0.581834	0		—	—	—	—	—	95567	484	30704	136770	176459	15050	26443	5797	27514	30506	0
Tel_003	Chordata	Actinopterygii	Cypriniformes	Cyprinidae	Schizothorax	Schizothorax_lissolabiatus	光唇裂腹鱼	gcggttagacgagaggccctagttgatattataacggcgtaaagggtggttaaggataaataagataaagccaaatggccccttggccgtcatacgcttctaggtgtccgaggccctatatacgaaagtagctttaataaacccacctgaccccacgaaagctgagaaa	—	—	—	—	—	0.038279	0	0	0.119756	0.385034	0	0	0.759371	0.360788	0.356519	0.402218		—	—	—	—	—	1952	0	0	26938	152267	0	0	48437	46928	18722	58597
Tel_004	Chordata	Actinopterygii	Cypriniformes	Nemacheilidae	Triplophysa	Triplophysa (Triplophysa_nujiangensa/Triplophysa_brevicauda)	高原鳅属（怒江高原鳅/短尾高原鳅）	gcggttatacgagaggccctagttaacagccacggcgtaaagggtggttaggggtgacaagaataaagccgaagggcctcttggccgtcatacgctcctgagtgtccgaagcccataagcgaaagtagctttaatatagtccacctgactccacgaaaactgagaaa	—	—	—	—	—	0.286461	0.204316	0.379851	0.243063	0.167623	0.0904364	0.265351	0	0	0.0099365	0.000722288		—	—	—	—	—	95712	2565	67887	58596	66282	2209	78734	0	0	302	180
Tel_005	Chordata	Mammalia	Artiodactyla	Bovidae	Bos	Bos_taurus	黄牛	gcggtcatacgattaacccaagctaacaggagtacggcgtaaaacgtgttaaagcaccataccaaatagggttaaattctaactaagctgtaaaaagccatgattaaaataaaaataaatgacgaaagtgaccctacaatagccgacgcactatagctaagacc	—	—	—	—	—	0.0545589	0.396087	0.0697343	0.0067832	0.0591414	0.248676	0.0376842	0.0991654	0.0681083	0.0161873	0.44003		—	—	—	—	—	19890	4835	2934	2616	26149	7417	17056	7295	3241	525	37255
Tel_006	Chordata	Mammalia	Perissodactyla	Equidae	Equus	Equus_caballus	马	gcggtcatacgattaacccaaattaataaaccctccggcgtaaagcgtgtcaaagactaataccaaaataaagttaaaacccagttaagccgtaaaaagctacaaccaaagtaaaatagactacgaaagtgactttaatacctctgactacacgatagctaagacc	—	—	—	—	—	0	0.0167978	0	0	0	0	0.553694	0	0	0	0		—	—	—	—	—	0	169	0	0	0	0	143442	0	0	0	0
Tel_007	Chordata	Mammalia	Artiodactyla	Bovidae	Ovis	Ovis_aries	绵羊	gcggtcatacgattgacccaagctaacaggagtacggcgtaaagcgtgttaaagcatcatactaaatagagttaaattttaattaaactgtaaaaagccataattataacaaaaataaatgacgaaagtaaccctacaatagctgatacaccatagctaagacc	—	—	—	—	—	0.00562811	0	0	0	0	0	0.00824935	0	0.20919	0	0		—	—	—	—	—	287	0	0	0	0	0	2517	0	38765	0	0
Tel_008	Chordata	Actinopterygii	Cypriniformes	Nemacheilidae	Triplophysa	Triplophysa_stenura	细尾高原鳅	gcggttatacgagaggccctagttaatagccacggcgtaaagggtggttaggggagacagagataaagccgaagggcctcttggccgtcatacgctcctgagtgtccgaagcccgtaagcgaaagtagctttaatgtagtccacctgactccacgaaaactgagaaa	—	—	—	—	—	0	0	0	7.58275e-05	0	0	0	0	0	0	0		—	—	—	—	—	0	0	0	36	0	0	0	0	0	0	0
Tel_009	Chordata	Actinopterygii	Cypriniformes	Cyprinidae	Ptychobarbus	Ptychobarbus_kaznakovi	裸腹叶须鱼	gcggttagacgagaggccctagttgatattttaacggcgtaaagggtggttaaggatatacaaaattaaagccaaatggccccttggccgtcatacgcttctgggtgtctgaggtcctatatacgaaagtagctttaataacccacctgaccccacgagagctgaggaa	—	—	—	—	—	0	0	0	2.10632e-05	0	0	0	0	0	0	0		—	—	—	—	—	0	0	0	10	0	0	0	0	0	0	0
Tel_010	Chordata	Aves	Galliformes	Phasianidae	Gallus	Gallus_gallus	红原鸡/家鸡	gcggtcatacaagaaacccaaatcaatagctacccggcgtaaagagtggccacatgttatctgcaccagctaagattaaaatgcaaccaagctgtcataagcctaagatccacctaaacccaacccaaatccatcttagcctcaacgattaattttaacccacgaaagctaggacc	—	—	—	—	—	0	0	0	0	0	0	0	0	0	0.0100568	0		—	—	—	—	—	0	0	0	0	0	0	0	0	0	765	0
Tel_011	Chordata	Mammalia	Carnivora	Canidae	Canis	Canis_lupus	狼/狗	gcggtcatacgattaacccaaactaataggcctacggcgtaaagcgtgttcaagatacttttacactaaagttaaaacttaactaagccgtaaaaagctacagttatcataaaataaaccacgaaagtgactttataataatctgactacacgatagctaagacc	—	—	—	—	—	0	0.200581	0	0	0	0	0.0177474	0	0	0	0		—	—	—	—	—	0	2018	0	0	0	0	5415	0	0	0	0
Tel_012	Chordata	Aves	Galliformes	Phasianidae	Ithaginis	Ithaginis_cruentus	血雉	gcggtcatacaagaaacccgaatcaatagctgcccggcgtaaagagtggccatatgttatctactttagctaagatcaaaatgcaactaagctgtcataagccaaagatacacttaagtccaacctaaaatcatcttagcctaatgaccaatttagacccacgaaagccagggca	—	—	—	—	—	0	0	0	0	0.00305377	0	0	0	0	0	0		—	—	—	—	—	0	0	0	0	1449	0	0	0	0	0	0
Tel_013	Chordata	Actinopterygii	Cypriniformes	Cyprinidae	Carassius	Carassius_auratus	鲫	gcgattagacgagaggccctagttgatattacaacggcgtaaagggtggttaaggataaataaaaataaagtcaaatggccccttggccgtcatacgcttctaggcgtccgaagccctaatacgaaagtaactttaatgaacccacctgaccccacgaaagctgaggaa	—	—	—	—	—	0	0	0	0	0	0	0	0	0	0.0159247	0		—	—	—	—	—	0	0	0	0	0	0	0	0	0	484	0
Tel_014	Chordata	Aves	Columbiformes	Columbidae	Columba	Columba (Columba_rupestris/Columba_livia)	鸽属（岩鸽/原鸽）	gcggtcacacaagagacccaagctaatcgtttgcggcgtaaagagtggactcatgcttatcacactaattaaggtcaaaacgcaactgagctgtcataagcctaagatgcatttaaaaccaccctaaagatgaccctaaattcacaagacttaatgaactccacgaaagccagggca	—	—	—	—	—	3.47374e-05	0.0328159	0	0	0	0	0	0	0	0	0		—	—	—	—	—	11	330	0	0	0	0	0	0	0	0	0
Tel_015	Chordata	Aves	Passeriformes	Corvidae	Pyrrhocorax	Pyrrhocorax_pyrrhocorax	红嘴山鸦	gcggtcatacaggagacccaaatcaactttataacggcgtaaagggtggtaacatgctatctaagtaactaagattaaaaagcaactgagctgtaataagcccaagatgctcataaggccaactaccaaagaagatcttaggctgacgattgattgaaatccacgaaagccagggcc	—	—	—	—	—	0	0	0	0	0	0	0	0	0	0.00954167	0		—	—	—	—	—	0	0	0	0	0	0	0	0	0	290	0
Tel_016	Chordata	Mammalia	Artiodactyla	Suidae	Sus	Sus_scrofa	野猪/家猪	ccatcaggtaaactcgtgccagccaccgcggtcatacgattaacccaaattaatagatccacggcgtaaagagtgtttaagaaaaaaaaatcacaatagagttaaattataactaagctgtaaaaagccctagttaaaataaaataacccacgaaagtgactctaataatcctgacacacgatagctaggacc	—	—	—	—	—	3.73619e-05	0.000708767	0	0	0	0	0	0	0	0	0		—	—	—	—	—	15	10	0	0	0	0	0	0	0	0	0
Tel_017	Chordata	Aves	Gruiformes	Rallidae	Amaurornis	Amaurornis_phoenicurus	白胸苦恶鸟	gcggtcatacaagaagcccaaattaactgtcaccggcgtaaagagtggtaacacgctattatttaactaagaccgaaatgcaaccaagctgtcataagcccatgatgcaactaagacctccctcaaaacgatcttagcacctatgattaattgaacaccacgaaagccaaggca	—	—	—	—	—	0	0	0	8.42527e-05	0	0	0	0	0	0	0		—	—	—	—	—	0	0	0	40	0	0	0	0	0	0	0
Tel_018	Chordata	Aves	Passeriformes	Turdidae	Turdus	Turdus (Turdus_kessleri/Turdus_obscurus)	鸫属（棕背黑头鸫/白眉鸫）	gcggtcatacaggaggctcaaattaactttataacggcgtaaagagtggtcgcatgttatccaagtagctaagattaaaaagcaactgagctgtcataagcccaagatgcccataaggcctccgtcttcaaagaagatcttagaacaacgatcaattgaatccacgaaagccaggacc	—	—	—	—	—	0	0	0	0	4.27652e-05	0	0	0.0152248	0	0	0		—	—	—	—	—	0	0	0	0	12	0	0	1120	0	0	0

## Sheet: SIMPER
SIMPER results. OTUs contributing ≥1% of the total dissimilarity are listed.
OTU	Average dissimilarity	Contribution %	Cumulative %	Mean RRA glacier	Mean RRA lake
Cyanobium_PCC-6307	39.49	43.78	43.78	0.00023	0.79
Cyanobacteriia_OTU3	10.41	11.54	55.33	0.221	0.0228
Leptolyngbyaceae_OTU6	8.359	9.268	64.6	0.182	0.0258
Cyanobacteriia_OTU5	7.906	8.766	73.36	0.175	0.0189
Pseudanabaena_PCC-7429	4.214	4.673	78.03	0.0676	0.0494
Leptolyngbyaceae_OTU4	2.555	2.833	80.87	0.0364	0.0428
Sericytochromatia_OTU21	2.409	2.671	83.54	0.0482	0
Aliterella_OTU15	1.876	2.081	85.62	0.0379	0.00064
Chamaesiphon_PCC-7430	1.833	2.033	87.65	0.0339	0.0141
Pseudanabaena_PCC-7429_OTU11	1.579	1.75	89.4	0.0321	0.00053
Synechococcus_PCC-7502	1.22	1.352	90.75	0.0238	0.00106
Pseudanabaenaceae_OTU22	1.176	1.304	92.06	0.0231	0.00151
Sericytochromatia_OTU34	0.9763	1.083	93.14	0.0195	4.73e-05
Cymbellales_OTU11	20.75	27.74	27.74	0.435	0.0197
Fragilaria_acus/radians_complex	14.68	19.63	47.37	0.258	0.412
Encyonema_minutum	11.17	14.93	62.3	0.232	0.0259
Stephanodiscus_hantzschii	10.52	14.06	76.36	0.00021	0.211
Cymbella_neocistula	4.124	5.512	81.87	0.0125	0.0669
Hannaea_arcus	3.085	4.123	85.99	0.0564	0.0542
Ulnaria_ulna	1.647	2.202	88.19	0.00016	0.0331
Diatoma_moniliformis	1.636	2.187	90.38	0.00071	0.0333
Nitzschia_dissipata_var._media	1.36	1.818	92.2	7e-05	0.0273
Achnanthidium_minutissimum	0.7715	1.031	93.23	0.00224	0.017
Lepidoptera_OTU2	12.55	12.55	12.55	0	0.251
Insecta_OTU47	12.5	12.5	25.05	0.25	0
Chironomidae_OTU8	9.974	9.974	35.02	0.199	0
Insecta_OTU88	7.955	7.955	42.98	0.159	0
Insecta_OTU4	6.864	6.864	49.84	0	0.137
Insecta_OTU57	6.153	6.153	56	0.123	0
Lepidoptera_OTU3	4.891	4.891	60.89	0	0.0978
Odonata_OTU119	4.546	4.546	65.43	0.0909	0
Insecta_OTU1	4.086	4.086	69.52	0	0.0817
Arthropoda_OTU83	3.757	3.757	73.28	0.0751	0
Insecta_OTU11	2.526	2.526	75.8	0.0505	0
Metacnephia_OTU12	2.014	2.014	77.82	0	0.0403
Insecta_OTU9	1.738	1.738	79.55	0	0.0348
Trombidiformes_OTU111	1.555	1.555	81.11	0.0311	0
Lepidoptera_OTU18	1.122	1.122	82.23	0	0.0224
Arthropoda_OTU146	1.036	1.036	83.27	0.0207	0
